# Supplementary material for: Systems-level analyses dissociate genetic regulators of reactive oxygen species and energy production
Source: bioRxiv. 2023 Oct 18:2023.10.14.562276. Preprint. [Version 1] doi: 10.1101/2023.10.14.562276 (PMC10614765; doi:10.1101/2023.10.14.562276)
Supplement: Supplement 1 — Dataset S1. Impact of CRISPRi knockdown and antioxidants on ROS phenotypes. K562 cells expressing a mini-library of CRISPRi guides were treated with ROS dyes (MitoSOX, DCFDA, or MitoNeoD) and then sorted by FACS into high- and low-ROS fractions. ROS phenotypes were quantified by measuring guide enrichment in the high versus low ROS fractions (log2 fold-representation scale). Blank cells correspond to guides that did not pass minimum representation thresholds in either cell fraction for a given experimental replicate. N=2 experimental replicates. [file media-1.xlsx]

## Sheet: MitoSOX_antioxidants
ROS Dye	2.5 uM MitoSOX																		5 uM MitoNeoD
Antioxidant	MitoQ_10uM			MitoTempo_10uM			Trolox_1mM			untreated			MitoQ_0.1uM			DTPP_0.1uM			untreated
sgRNA ID	Rep1	Rep2	average	Rep1	Rep2	average	Rep1	Rep2	average	Rep1	Rep2	average	Rep1	Rep2	average	Rep1	Rep2	average	Rep1	Rep2	average
Apoptosis+Cancer+Other_Cancer=ALDOA_+_30077177.24-ENST00000395240.3~e39m1	-0.387911	-0.1039	-0.245905	-0.0338839	0.132417	0.0492666	0.729904	0.762282	0.746093	-0.768853	0.274937	-0.246958	-0.0220089	-0.796062	-0.409036	-0.640398	-0.470944	-0.555671	-0.233078	-0.106019	-0.169548
Apoptosis+Cancer+Other_Cancer=ARL2BP_-_57279295.24-all~e39m1	0.240721	-0.112129	0.0642957	-0.0575989	-0.0207312	-0.039165	0.0945143	0.00886342	0.0516888	0.123336	-0.288327	-0.0824958	-0.0399387	-0.0894498	-0.0646942	0.250945	0.14816	0.199553	-0.0737419	0.146146	0.0362022
Apoptosis+Cancer+Other_Cancer=ARNT_+_150849012.25-all~e39m1	0.480394	0.21767	0.349032	0.330453	0.290374	0.310414	-0.00619423	0.0425927	0.0181992	0.0835818	0.332237	0.20791	0.108255	0.0073105	0.057783	0.397419	0.155244	0.276332	0.498091	0.604211	0.551151
Apoptosis+Cancer+Other_Cancer=ARNT_+_150849045.24-all~e39m1	0.19006	-0.0845637	0.0527483	0.173476	-0.0943295	0.0395732	0.0337547	-0.193286	-0.0797655	0.0567042	0.0810607	0.0688824	-0.498806	-0.438359	-0.468583	-0.101989	-0.437006	-0.269498	0.170881	0.643592	0.407236
Apoptosis+Cancer+Other_Cancer=ATXN10_-_46067828.24-all~e39m1	0.315515	-0.0944061	0.110554	-0.133204	0.0377805	-0.0477116	-0.019105	0.332951	0.156923	0.0930766	0.236964	0.16502	-0.259649	0.0563214	-0.101664	-0.292732	0.0557107	-0.11851	-0.425378	-0.186863	-0.306121
Apoptosis+Cancer+Other_Cancer=DIRAS1_-_2721171.24-ENST00000323469.4~e39m1	0.143554	0.00802919	0.0757917	0.0824817	0.0214491	0.0519654	-0.280938	0.107109	-0.0869144	-0.0392422	0.0542749	0.00751635	0.143536	-0.4845	-0.170482	-0.0473705	-0.323498	-0.185434	-0.35392	-0.0611843	-0.207552
Apoptosis+Cancer+Other_Cancer=EIF4G2_+_10830424.24-ENST00000524932.1,ENST00000527419.1,ENST00000532570.1,ENST00000530211.1,ENST00000530702.1~e39m1	-0.328453	0.384942	0.0282447	0.0142955	-0.190755	-0.08823	0.096281	-0.246428	-0.0750735	-0.720488	0.0903336	-0.315077	-0.478283	0.3415	-0.0683914	-0.271894	-0.145775	-0.208835	-0.552792	-0.769395	-0.661093
Apoptosis+Cancer+Other_Cancer=ENO1_+_8938733.23-all~e39m1	-0.0680274	-0.0726435	-0.0703354	0.0650269	-0.0752099	-0.00509152	1.22055	1.27598	1.24826	-0.261675	-0.173255	-0.217465	-0.0308875	0.0846445	0.0268785	0.202392	-0.687706	-0.242657	-0.13303	0.211749	0.0393597
Apoptosis+Cancer+Other_Cancer=FKBP8_+_18653496.24-ENST00000596558.2~e39m1	-0.0665269	-0.273137	-0.169832	-0.118067	-0.0468147	-0.0824406	0.0763472	0.0864285	0.0813879	-0.125212	0.30265	0.0887191	-0.253975	0.0540379	-0.0999686	-0.278096	-0.24819	-0.263143	-0.174657	-0.13465	-0.154654
Apoptosis+Cancer+Other_Cancer=HIF1A_-_62162470.24-all~e39m1	0.0516081	-0.330064	-0.139228	0.00410268	0.00532605	0.00471436	0.0754869	-0.21913	-0.0718214	-0.161052	-0.0673094	-0.114181	-0.0409776	0.21056	0.0847912	-0.492915	0.0205924	-0.236161	0.571785	0.91494	0.743362
Apoptosis+Cancer+Other_Cancer=HIF1A_-_62162528.24-all~e39m1	-0.124929	-0.19747	-0.161199	-0.133755	-0.0830359	-0.108395	0.258864	0.0726393	0.165751	0.117094	0.327007	0.222051	-0.607407	-0.457887	-0.532647	0.0146845	-0.199276	-0.0922955	-0.292979	0.577951	0.142486
Apoptosis+Cancer+Other_Cancer=MCM5_-_35796345.23-all~e39m1	1.57078	0.684604	1.12769	1.15511	0.879975	1.01754	0.257963	0.572199	0.415081	1.29604	-0.217268	0.539386	0.312872	-0.206713	0.0530794	-0.0542552	0.267563	0.106654	0.334723	0.117029	0.225876
Apoptosis+Cancer+Other_Cancer=MCTS1_+_119737960.24-all~e39m1	0.275331	0.182242	0.228786	0.143266	0.310522	0.226894	-0.0628583	-0.272268	-0.167563	0.388593	0.231064	0.309829	-0.101611	0.076803	-0.0124042	0.214498	0.225915	0.220207	-0.262649	-0.0709716	-0.16681
Apoptosis+Cancer+Other_Cancer=MYC_+_128747780.24-all~e39m1	0.016748	0.0146554	0.0157017	0.000201318	0.0296906	0.0149459	-0.0499244	0.256516	0.103296	0.11435	-0.103727	0.00531145	-0.290963	-0.254037	-0.2725	-0.00719342	0.136775	0.0647908	0.0484875	0.00598053	0.027234
Apoptosis+Cancer+Other_Cancer=NDUFB8_-_102289597.24-all~e39m1	2.16523			2.13793			0.197221	0.532297	0.364759		0.219219		1.21781	-1.62034	-0.201267	-1.20401			-0.125755	-0.126302	-0.126029
Apoptosis+Cancer+Other_Cancer=NR4A2_-_157198730.24-ENST00000409572.1~e39m1	0.0571733	-0.149106	-0.0459666	0.141942	-0.194892	-0.0264752	0.118503	0.183617	0.15106	-0.272965	-0.346547	-0.309756	-0.135562	0.0209589	-0.0573016	0.168127	-0.245416	-0.0386449	-0.042006	0.0223963	-0.00980486
Apoptosis+Cancer+Other_Cancer=NR4A3_-_102584183.24-all~e39m1	0.204462	-0.380531	-0.0880345	-0.411472	-0.377259	-0.394365	0.144999	0.0536574	0.0993282	-0.536586	-0.466115	-0.501351	-0.142114	-0.163406	-0.15276	-0.0508382	0.261004	0.105083	-0.398599	-0.313049	-0.355824
Apoptosis+Cancer+Other_Cancer=PSMA1_-_14541762.22-all~e39m1	0.727843	-0.102298	0.312772	-0.075656	-0.00825419	-0.0419551	0.173045	0.00989361	0.0914692	0.00563378	-0.265864	-0.130115	-0.478691	-0.531525	-0.505108	-0.275536	-0.358089	-0.316813	-0.422129	-0.186333	-0.304231
Apoptosis+Cancer+Other_Cancer=SENP1_-_48499541.22-ENST00000004980.5,ENST00000448372.1,ENST00000551330.1~e39m1	0.204579	-0.574579	-0.185	-0.390477	-0.338344	-0.36441	0.129648	-0.499454	-0.184903	-0.204482	-1.38224	-0.793361	0.000430296	-0.443332	-0.221451	0.896377	0.185011	0.540694	-0.669842	-0.982242	-0.826042
Apoptosis+Cancer+Other_Cancer=SENP1_-_48499938.24-ENST00000549518.1~e39m1	0.208591	0.126134	0.167362	0.128574	-0.172495	-0.0219605	-0.0605419	-0.0990713	-0.0798066	0.00969729	-0.0636837	-0.0269932	0.202636	0.652007	0.427321	0.515461	0.110134	0.312798	0.0936347	0.424194	0.258914
Apoptosis+Cancer+Other_Cancer=SFPQ_+_35658618.23-all~e39m1	-0.546877	-0.107061	-0.326969	-0.179178	-0.189468	-0.184323	-0.388869	-0.410098	-0.399483	-0.157818	-0.314541	-0.23618	-0.768724	-0.363846	-0.566285	-0.633083	-0.817208	-0.725146	-0.116002	-0.107696	-0.111849
Apoptosis+Cancer+Other_Cancer=SMYD2_-_214454684.24-all~e39m1	-0.0226625	1.31536	0.646349	-0.126817	-0.13033	-0.128574	-0.0476581	-1.5126	-0.780128	-1.33932	-0.192491	-0.765905	1.20344	-1.01796	0.0927421	1.03053	0.0152193	0.522876	0.41639	1.08391	0.750152
Apoptosis+Cancer+Other_Cancer=SP1_-_53774110.24-all~e39m1	0.0455202	-0.275676	-0.115078	-0.135365	-0.155718	-0.145541	0.0728238	-0.0366018	0.018111	-0.221666	0.251776	0.0150551	-0.508881	-0.266507	-0.387694	0.376278	-0.327332	0.0244731	-0.485092	-0.162336	-0.323714
Apoptosis+Cancer+Other_Cancer=SP1_+_53773966.24-all~e39m1	-0.0663718	0.510465	0.222047	0.204603	0.279448	0.242026	0.165294	0.261669	0.213482	-0.164715	-0.290705	-0.22771	-0.232656	-0.342248	-0.287452	0.00263084	0.0321419	0.0173864	-0.21684	-0.153815	-0.185327
Apoptosis+Cancer+Other_Cancer=THRAP3_-_36690135.24-all~e39m1	0.419196				-1.15852		0.581395	0.220532	0.400963				-0.895349
Apoptosis+Cancer+Other_Cancer=TP53BP1_-_43802648.24-ENST00000263801.3~e39m1	0.182997	-0.0226605	0.080168	-0.0249061	-0.159043	-0.0919744	-0.28603	0.0581918	-0.113919	-0.120803	-0.0543525	-0.0875778	-0.0549572	-0.172613	-0.113785	-0.136304	0.0694365	-0.0334338	-0.138833	-0.0816254	-0.110229
Apoptosis+Cancer+Other_Cancer=TSC2_+_2097415.25-ENST00000219476.3~e39m1	0.197307	-0.0621644	0.0675713	0.139253	-0.0566855	0.0412835	0.0410903	-0.0383385	0.0013759	-0.165935	0.0415336	-0.0622005	-0.0318254	-0.191888	-0.111857	-0.137052	0.14202	0.00248395	-0.170661	-0.0593584	-0.11501
Apoptosis+Cancer+Other_Cancer=UGT1A1_+_234580518.23-ENST00000609637.1~e39m1	0.186685	0.0154947	0.10109	0.0659347	-0.0853258	-0.00969553	-0.0429563	-0.0297585	-0.0363574	-0.179353	-0.120468	-0.14991	-0.408579	-0.421991	-0.415285	0.0162564	0.00948385	0.0128701	-0.127138	-0.0552642	-0.091201
Drug_Targets+Kinase_Phosphatase=EFTUD1_+_82554982.24-all~e39m1	1.55636												0.128036	-1.19007	-0.531018	-1.28842	0.561703	-0.363358	0.962491
Drug_Targets+Kinase_Phosphatase=HK2_-_75061288.24-all~e39m1	0.464953	0.508338	0.486645	-0.0327452	-0.302545	-0.167645	0.714076	0.925008	0.819542	-0.328068	-0.37501	-0.351539	-0.558884	-0.484629	-0.521756	-0.557092	-0.802861	-0.679976	-0.00446771	0.129284	0.0624081
Drug_Targets+Kinase_Phosphatase=HK2_+_75061095.22-all~e39m1	0.458873	0.537499	0.498186	-0.0530103	-0.176709	-0.11486	0.758033	0.606242	0.682138	-0.473697	-0.230232	-0.351964	-0.64485	-0.544466	-0.594658	-0.491512	-0.796824	-0.644168	0.111626	0.0928337	0.10223
Drug_Targets+Kinase_Phosphatase=HK3_-_176326270.26-all~e39m1	-0.60291	-0.285876	-0.444393	0.588769			-1.16815	-0.171829	-0.669992		-0.971298		-0.00217701	-0.854659	-0.428418		-1.94015		-0.222746
Drug_Targets+Kinase_Phosphatase=HK3_-_176326327.24-all~e39m1	-0.130464	0.434298	0.151917	-0.349958	0.559284	0.104663	-0.0861539	0.448359	0.181102	-0.487312	0.805129	0.158909	0.0798445	1.60481	0.842326	1.35481	-0.797252	0.278778	0.186505	-0.475046	-0.144271
Drug_Targets+Kinase_Phosphatase=HSD17B10_-_53461152.22-all~e39m1	0.659259	0.676442	0.667851	1.17618	0.813834	0.995008	-3.52972	-3.82128	-3.6755	1.84896	0.552369	1.20066	1.01243	-0.0386939	0.486867	-1.87077	0.862393	-0.50419	1.5202	0.0966542	0.808428
Drug_Targets+Kinase_Phosphatase=HSD17B10_-_53461249.24-all~e39m1	0.391217	-0.212903	0.0891574	1.05198	1.35343	1.20271	-3.20896	-3.1262	-3.16758	0.212119	1.28914	0.750628	0.593607	0.873821	0.733714	0.218442	0.65318	0.435811	0.405877	-1.04154	-0.31783
Drug_Targets+Kinase_Phosphatase=HSD17B10_+_53461274.24-all~e39m1	0.729674	0.629068	0.679371	1.25473	1.17969	1.21721	-3.42889	-3.59749	-3.51319	1.18533	0.734872	0.9601	0.432182	0.915708	0.673945	-1.22085	-0.435568	-0.828209	-0.47214	0.199009	-0.136566
Drug_Targets+Kinase_Phosphatase=MED1_-_37607464.24-all~e39m1	-0.0625059	0.585133	0.261314	0.257091	0.475635	0.366363	-0.182785	0.188942	0.00307842	-0.242957	-0.334312	-0.288634	-0.0250744	-0.0624353	-0.0437548	-0.091816	-0.0534494	-0.0726327	-0.713333	-0.264094	-0.488714
Drug_Targets+Kinase_Phosphatase=NDUFA8_+_124921973.24-all~e39m1	2.59244	2.714	2.65322	4.2305	4.16467	4.19759	0.200161	0.0675371	0.133849	4.4293	4.10485	4.26707	3.29262	3.33725	3.31494	3.26611	2.76418	3.01514	1.88906	1.57792	1.73349
Drug_Targets+Kinase_Phosphatase=NEDD8-MDP1_-_24701368.23-all~e39m1	0.800519	0.969348	0.884934	0.435138	0.467021	0.451079	0.33336	0.963133	0.648247	0.434987	0.61275	0.523869	-0.426939	0.386916	-0.0200114	-0.0730583	-0.556716	-0.314887	0.447344	0.438325	0.442834
Drug_Targets+Kinase_Phosphatase=NRBP1_-_27651543.23-ENST00000379852.3~e39m1	0.462675	0.853569	0.658122	1.76537	2.24414	2.00475	1.18355	0.40127	0.792412	1.43111			0.275255	1.00132	0.638286		0.620188		-1.93532	0.663262	-0.636029
Drug_Targets+Kinase_Phosphatase=PFKM_-_48513196.24-ENST00000359794.5~e39m1	0.204526	-0.186252	0.00913673	-0.15944	-0.0249806	-0.0922101	0.110104	0.0595011	0.0848028	-0.199466	-0.379663	-0.289564	-0.141145	-0.210087	-0.175616	-0.312005	-0.0724283	-0.192216	-0.0306942	0.0152648	-0.00771467
Drug_Targets+Kinase_Phosphatase=PGD_+_10459169.22-all~e39m1	0.395249	0.98662	0.690934	0.211389	0.268251	0.23982	0.139491	1.0221	0.580795	0.511682	0.0623813	0.287032	-0.732401	-0.969191	-0.850796	-0.237197	-0.47075	-0.353973	-0.922332	-0.7978	-0.860066
Drug_Targets+Kinase_Phosphatase=RPL8_-_146017783.24-all~e39m1	0.364032	-0.0876335	0.138199	0.374009	0.0943078	0.234158	0.148294	0.167759	0.158027	-0.274829	-0.362071	-0.31845	-0.405337	-0.176008	-0.290673	0.0832835	-0.246865	-0.0817909	-0.362442	-0.303123	-0.332783
Drug_Targets+Kinase_Phosphatase=TRRAP_-_98476108.22-ENST00000359863.4,ENST00000355540.3~e39m1	1.31909	1.44277	1.38093	1.32981	1.27851	1.30416	1.23121	1.30833	1.26977	0.714009	0.970808	0.842409	0.494181	0.24007	0.367126	0.962923	0.49705	0.729987	0.404181	0.359965	0.382073
Drug_Targets+Kinase_Phosphatase=UBA1_-_47053322.23-ENST00000335972.6~e39m1	-0.251452	-0.734805	-0.493129	0.56836	0.505228	0.536794	0.420377	-0.120065	0.150156	-1.74764	0.719958	-0.513841							1.55096
Drug_Targets+Kinase_Phosphatase=UGT1A9_+_234580518.23-all~e39m1	0.186685	0.0154947	0.10109	0.0659347	-0.0853258	-0.00969553	-0.0429563	-0.0297585	-0.0363574	-0.179353	-0.120468	-0.14991	-0.408579	-0.421991	-0.415285	0.0162564	0.00948385	0.0128701	-0.127138	-0.0552642	-0.091201
Drug_Targets+Kinase_Phosphatase=VDAC1_-_133340379.24-ENST00000395044.3,ENST00000395047.2~e39m1	0.436898	0.659685	0.548292	-0.142894	0.141566	-0.000664197	0.627454	0.254457	0.440956	0.0641084	0.040296	0.0522022	-0.690207	-0.330964	-0.510585	-0.0955799	-0.377999	-0.236789	-0.820611	0.416569	-0.202021
Drug_Targets+Kinase_Phosphatase=VDAC1_+_133340407.23-ENST00000395044.3,ENST00000395047.2~e39m1	1.30843	1.28173	1.29508	-0.0122122	0.209251	0.0985193	0.788474	0.506547	0.64751	0.853647	-1.11923	-0.132791	-0.324743	0.493055	0.0841562	0.297331	0.6946	0.495966	0.0334138	1.06972	0.551566
Drug_Targets+Kinase_Phosphatase=VDAC3_-_42249492.24-all~e39m1	0.086527				-0.334865		0.00379913									-0.591674
Gene_Expression=DDX27_+_47836124.21-all~e39m1	-0.142245	0.203569	0.0306624	0.750675	0.427085	0.58888	-0.194653	0.436676	0.121012	-0.355691	-0.374936	-0.365313	0.193457	0.311704	0.252581	-0.250223	-0.925258	-0.58774	-0.10907	0.698573	0.294752
Gene_Expression=EIF2B3_-_45452050.21-all~e39m1	-0.322239	0.3722	0.0249805	0.419443	0.503598	0.461521	0.09601	-0.165827	-0.0349084	0.192892	0.216999	0.204946	0.336218	0.115381	0.2258	0.800204	-0.119607	0.340298	-0.640355	0.24178	-0.199287
Gene_Expression=EXOSC8_-_37574976.24-all~e39m1	2.21616	-0.291555	0.962304	1.48613	0.0772001	0.781664	0.0267919	-1.90663	-0.939921		-0.286506
Gene_Expression=LEO1_+_52263929.23-all~e39m1	0.306218	0.442531	0.374374	0.839026	0.624617	0.731822	0.467363	0.178032	0.322698	0.71549	0.840711	0.7781	0.138502	-0.417621	-0.13956	0.112139	0.294053	0.203096	0.363179	0.405855	0.384517
Gene_Expression=MED21_-_27175725.24-all~e39m1											-0.656011
Gene_Expression=MED7_+_156569806.24-ENST00000420343.1~e39m1				0.410022			0.27264	0.0740176	0.173329
Gene_Expression=TRNAU1AP_-_28879658.23-all~e39m1	-0.000144938	0.154747	0.0773009	0.0466485	-0.395556	-0.174454	-0.0627421	-0.381184	-0.221963	-0.0172022	-0.429095	-0.223149	0.24159	0.222689	0.23214	0.683155	0.378952	0.531054	-1.37484	-0.361416	-0.868128
Membrane_Proteins=TMEM261_-_7799800.22-all~e39m1	2.95117	3.19254	3.07186	5.12073	5.27913	5.19993	0.0171109	-0.16763	-0.0752594	4.27663	4.04841	4.16252	2.48316	2.70698	2.59507	3.29249	3.08561	3.18905	1.44553	1.30172	1.37362
Stress_Proteostasis=CENPP_+_95087933.23-all~e39m1	0.274934	0.23019	0.252562	0.404463	0.524008	0.464236	0.705033	0.234355	0.469694	0.685917	-0.652497	0.0167103	-0.719146	0.895962	0.0884084	1.34868	-1.00235	0.173163	0.165202	1.04323	0.604214
Stress_Proteostasis=GNAQ_-_80646388.28-all~e39m1	0.164152	-0.0280443	0.068054	0.0269543	-0.0970094	-0.0350275	-0.192397	-0.262411	-0.227404	0.484693	0.235864	0.360279	-0.39319	-0.503912	-0.448551	-0.734735	-0.364921	-0.549828	-0.226334	0.115541	-0.0553964
Stress_Proteostasis=NEDD8_+_24701514.24-all~e39m1	1.79836	0.873444	1.3359	0.235246	0.755476	0.495361	0.655856	0.0341739	0.345015	-0.00499683	-0.273253	-0.139125	-0.205547	-0.000351136	-0.102949	1.53301	-0.343146	0.594934	1.94612	-0.424083	0.761019
Stress_Proteostasis=PITRM1_+_3214891.22-all~e39m1	0.28961	0.41392	0.351765	0.527746	0.436443	0.482094	-0.400393	-0.382592	-0.391492	-0.123563	0.954107	0.415272	-0.433376	0.576745	0.0716844	-1.4135	-0.447732	-0.930618	-1.23889	-0.134604	-0.686745
Stress_Proteostasis=UFM1_-_38924048.25-all~e39m1	0.510245	0.330831	0.420538	0.352493	0.358692	0.355592	0.231501	0.0468917	0.139196	0.015196	0.232832	0.124014	-0.00566451	-0.0137867	-0.00972559	0.236432	0.384215	0.310323	0.346168	0.635924	0.491046
Trafficking+Mitochondria+Motility=AGPS_-_178257511.24-all~e39m1	-0.691984	-0.747693	-0.719838	-0.51712	-0.894183	-0.705651	-0.505626	-0.309648	-0.407637	-0.857987	-1.00604	-0.932013	-0.061622	-0.460443	-0.261032	-0.215837	-0.720858	-0.468347	-0.22502	-0.25628	-0.24065
Trafficking+Mitochondria+Motility=AGPS_-_178257644.24-all~e39m1	-0.35341	-0.573127	-0.463269	-0.696816	-0.667226	-0.682021	-0.447974	-0.339617	-0.393795	-0.940923	-0.292986	-0.616955	-0.611435	-0.686912	-0.649173	-0.766484	-0.360638	-0.563561	-0.553567	-0.515868	-0.534717
Trafficking+Mitochondria+Motility=APOL2_+_36635699.27-all~e20m1	1.1551	-0.73024	0.212432	0.405855	-0.166922	0.119466	0.2714	0.37783	0.324615	-0.535926	-0.150919	-0.343423	0.303734	-0.048456	0.127639	-0.707923	0.0994163	-0.304253	0.0271504	0.771775	0.399463
Trafficking+Mitochondria+Motility=ATP5E_-_57607267.25-all~e39m1	0.169759	-0.0147532	0.0775027	-0.00169839	-0.165389	-0.0835436	-0.160156	0.0300901	-0.0650331	0.0377828	-0.232152	-0.0971847	-0.0355877	0.055142	0.00977716	0.0852114	0.102474	0.0938427	-0.0809102	-0.035603	-0.0582566
Trafficking+Mitochondria+Motility=ATP5E_+_57607169.25-all~e39m1	0.0413669	-0.14774	-0.0531864	-0.103502	-0.0408205	-0.0721614	0.112175	0.0531223	0.0826485	0.127581	-0.208835	-0.0406269	0.0801551	0.259774	0.169964	0.252038	0.0760915	0.164065	-0.113696	0.143439	0.0148713
Trafficking+Mitochondria+Motility=ATP5E_+_57607208.23-all~e39m1	0.174217	-0.350783	-0.0882828	-0.0407454	0.0889203	0.0240874	0.546647	0.092045	0.319346	0.0514282	-0.221131	-0.0848513	0.0828148	-0.163375	-0.0402803	0.334479	-0.110129	0.112175	0.314564	0.257361	0.285962
Trafficking+Mitochondria+Motility=ATP5SL_+_41945774.24-all~e39m1	2.27865	2.89904	2.58884	3.9009	4.24006	4.07048	-0.111644	-0.0820575	-0.0968506	4.26141	3.89594	4.07867	1.5527	2.36661	1.95965	3.01878	2.20623	2.6125	0.943053	0.683064	0.813059
Trafficking+Mitochondria+Motility=BTF3_-_72794461.24-all~e39m1	-0.0118309	-0.489353	-0.250592	0.296643	-1.17219	-0.437773	-0.532456	-1.08972	-0.811089	-1.52932	0.0147954	-0.75726	-0.0122482	0.59982	0.293786	-0.00624588	1.14999	0.571874	-0.043646	0.300891	0.128622
Trafficking+Mitochondria+Motility=BTF3_-_72794519.24-all~e39m1	-0.934461	-0.751099	-0.84278	-0.141922	-0.454865	-0.298393	-0.752356	-0.501749	-0.627053	-0.589799	0.571428	-0.00918564	0.0424671	-0.814523	-0.386028	0.635928	-0.502977	0.0664756	0.0382037	-0.469535	-0.215666
Trafficking+Mitochondria+Motility=BTF3_+_72794288.22-all~e39m1	0.027168	-0.91633	-0.444581	0.385649	-0.362783	0.011433	-0.487298	-0.522246	-0.504772	-0.828064	-1.03686	-0.93246	-0.262949	-0.178722	-0.220836		-0.0455744		-0.492016
Trafficking+Mitochondria+Motility=BTF3_+_72794353.24-all~e39m1	-0.335597	-0.123678	-0.229638	-0.319301	0.00533572	-0.156982	0.24619	0.282921	0.264555	0.304763	-0.38772	-0.0414785	-0.380597	0.263725	-0.0584357	0.137123	0.0438334	0.0904781	-0.0897462	-0.548453	-0.3191
Trafficking+Mitochondria+Motility=C14orf2_-_104387635.24-ENST00000286953.3,ENST00000557040.1~e39m1	0.00753508	-0.299854	-0.14616	0.0204803	0.247355	0.133918	0.145496	0.266451	0.205973	0.137848	0.690401	0.414124	0.042689	-0.255825	-0.106568	0.376522	-0.603109	-0.113293	-1.40126	-0.864542	-1.1329
Trafficking+Mitochondria+Motility=C14orf2_+_104387796.23-ENST00000286953.3,ENST00000557040.1~e39m1	0.667273	-0.0976474	0.284813	0.150093	0.21868	0.184386	0.0849623	-0.217772	-0.066405	0.316296	-0.95197	-0.317837	-0.1458	-1.42557	-0.785685	-0.424163	-0.733003	-0.578583	-0.669373	-1.63805	-1.15371
Trafficking+Mitochondria+Motility=C14orf2_+_104387805.23-ENST00000286953.3,ENST00000557040.1~e39m1	-0.616978	-0.156844	-0.386911	0.080402	0.345129	0.212765	0.185007	0.222866	0.203936	0.586052	0.238155	0.412104	-0.0788578	-1.06517	-0.572013	0.299756	0.547521	0.423638	-0.123247	-1.58136	-0.852304
Trafficking+Mitochondria+Motility=C1QBP_-_5342238.24-all~e39m1	0.038609	-0.241869	-0.10163	-0.29659	-0.119077	-0.207834	-0.0442923	0.00519306	-0.0195496	-0.297895	0.250496	-0.0236994	-0.188168	-0.165599	-0.176884	0.310458	0.0318686	0.171163	-0.470238	-0.395751	-0.432995
Trafficking+Mitochondria+Motility=C1QBP_+_5342228.24-all~e39m1	0.034368	0.0784624	0.0564152	0.122924	0.191118	0.157021	-0.508663	-0.748142	-0.628402	0.495867	0.455342	0.475604	-0.731066	0.00569974	-0.362683	0.305086	-0.315511	-0.00521232	-0.17896	-0.463727	-0.321344
Trafficking+Mitochondria+Motility=CD3EAP_-_45910113.22-ENST00000589804.1~e39m1	-0.014615	-0.0402174	-0.0274162	0.130213	-0.0079191	0.0611471	0.0516846	0.0493946	0.0505396	0.00507323	0.0478734	0.0264733	-0.174783	-0.37975	-0.277267	0.0481445	-0.462662	-0.207259	-0.232163	-0.264844	-0.248504
Trafficking+Mitochondria+Motility=CHCHD1_+_75541877.24-all~e39m1	0.0104686	-0.259396	-0.124464	-0.00717114	-0.124712	-0.0659415	-0.0671237	0.116363	0.0246197	-0.292415	-0.168775	-0.230595	-0.793667	-0.212636	-0.503151	-0.395514	-0.219194	-0.307354	-0.768244	-0.644952	-0.706598
Trafficking+Mitochondria+Motility=CHCHD1_+_75541887.23-all~e39m1	-0.0423292	-0.105815	-0.0740719	-0.150871	-0.198681	-0.174776	-0.0800408	-0.0209308	-0.0504858	-0.192127	-0.310563	-0.251345	-0.552708	-0.360073	-0.456391	-0.0533432	-0.396875	-0.225109	-0.693774	-0.39811	-0.545942
Trafficking+Mitochondria+Motility=CHCHD2_+_56174001.24-all~e39m1	-0.311363	-0.568266	-0.439814	0.000382726	-0.12873	-0.0641735	-0.269857	-0.0145615	-0.142209	-0.806046	0.15564	-0.325203	-0.00378289	0.689779	0.342998	-0.383527	-1.34455	-0.864039	-1.36938	-0.10219	-0.735787
Trafficking+Mitochondria+Motility=CHCHD2_+_56174239.24-all~e39m1	0.259037	0.0674238	0.16323	-0.0407083	-0.0912847	-0.0659965	0.198999	0.0114231	0.105211	-0.0863993	0.0709061	-0.00774661	-0.375118	0.178974	-0.098072	0.303806	0.0506499	0.177228	0.200335	0.201689	0.201012
Trafficking+Mitochondria+Motility=CHCHD4_+_14166114.24-all~e39m1	0.896397	-0.302926	0.296735	-0.32056	-0.208223	-0.264391	-1.36216	-1.80439	-1.58327	-0.49112	-1.82245	-1.15678	-0.231228	0.504088	0.13643	0.330158	-0.695111	-0.182476	-0.644189	-0.66693	-0.65556
Trafficking+Mitochondria+Motility=CISD3_-_36886618.24-all~e39m1	0.376541	0.303911	0.340226	0.375527	0.395148	0.385337	0.144671	0.0176396	0.0811554	0.505948	0.641404	0.573676	0.202553	0.142721	0.172637	0.458329	0.345841	0.402085	0.190042	0.409271	0.299656
Trafficking+Mitochondria+Motility=CISD3_-_36886774.24-all~e39m1	0.363077	0.465103	0.41409	0.257446	0.158995	0.20822	0.240329	0.12789	0.18411	0.428852	0.193332	0.311092	0.402442	1.00491	0.703675	0.678128	1.0302	0.854166	0.453347	0.414806	0.434077
Trafficking+Mitochondria+Motility=CMC1_-_28283333.24-all~e39m1	-0.293768	-0.113487	-0.203627	-0.312486	-0.58118	-0.446833	0.073072	0.177426	0.125249	-0.47207	-0.392498	-0.432284	-0.361967	-1.03947	-0.700718	-0.85843	-1.05099	-0.954709	-1.1479	-0.841717	-0.994811
Trafficking+Mitochondria+Motility=COQ10B_-_198318300.24-all~e39m1		-0.120936		1.15625	-0.34204	0.407104	-0.74223	-0.777724	-0.759977	-0.963922							0.605719
Trafficking+Mitochondria+Motility=COQ2_-_84205804.22-all~e39m1	2.02263	1.61903	1.82083	2.95362	3.49052	3.22207	-0.50388	-0.676035	-0.589958	2.55447	3.22888	2.89168	1.5409	2.74214	2.14152	2.38544	2.62477	2.50511	0.582818	0.899206	0.741012
Trafficking+Mitochondria+Motility=COQ2_-_84205900.24-all~e39m1	3.16711	2.96276	3.06493	4.13763	3.64464	3.89114	-0.617044	-1.15939	-0.888219	3.33295									2.26916	0.528454	1.39881
Trafficking+Mitochondria+Motility=COQ5_+_120966978.23-all~e39m1	1.17277	1.27296	1.22286	2.17492	2.96638	2.57065	0.747174	-0.563926	0.0916238	2.98209	3.32558	3.15384	0.622677	2.17558	1.39913	1.15244	0.953272	1.05286	-0.239871	0.737783	0.248956
Trafficking+Mitochondria+Motility=COX10_-_13972904.23-all~e39m1	-0.718849	-0.765825	-0.742337	-0.513887	-0.94964	-0.731764	-0.305726	-0.100586	-0.203156	-0.60972	-0.485844	-0.547782	-0.505911	-0.567086	-0.536499	-0.0408793	-0.847676	-0.444278	-0.512039	-0.520405	-0.516222
Trafficking+Mitochondria+Motility=COX10_+_13973027.23-all~e39m1	-0.839992	-0.734118	-0.787055	-0.865025	-1.11864	-0.991834	-0.873475	-0.706967	-0.790221	-1.21148	-1.11341	-1.16245	-0.5975	-0.722697	-0.660098	-0.892712	-0.911595	-0.902153	-0.618208	-0.673796	-0.646002
Trafficking+Mitochondria+Motility=COX11_-_53045988.24-all~e39m1	-0.321937	-0.733387	-0.527662	-0.304975	0.0480634	-0.128456	-2.80867	-3.24595	-3.02731	-0.71288	-0.933615	-0.823247	-0.467287	-0.770011	-0.618649	-0.965188	-1.14365	-1.05442	-0.980039	-1.45407	-1.21705
Trafficking+Mitochondria+Motility=COX11_+_53045845.24-all~e39m1	-0.629374	-0.540583	-0.584979	-0.112581	-0.574899	-0.34374	-2.37322	-2.38716	-2.38019	-0.793736	-1.06533	-0.929535	-0.386281	0.23591	-0.0751854	0.00557061	-0.62606	-0.310245	-0.269482	-0.0907753	-0.180129
Trafficking+Mitochondria+Motility=COX11_+_53045854.24-all~e39m1	-0.153931	-0.143231	-0.148581	-0.221617	-0.212999	-0.217308	0.0330758	0.297899	0.165488	-0.304196	0.286872	-0.00866179	0.0747086	-0.0515011	0.0116037	-0.141927	0.0972746	-0.0223265	0.193503	0.351717	0.27261
Trafficking+Mitochondria+Motility=COX11_+_53045926.25-all~e39m1	-0.165066	-1.16579	-0.665428	-0.317302	-1.41185	-0.864578	-1.69543	-2.94488	-2.32016	-1.28437	-2.9669	-2.12563	0.207245	0.780785	0.494015	-1.24447			-1.44789	-0.659594	-1.05374
Trafficking+Mitochondria+Motility=COX16_-_70826211.24-all~e39m1	-0.249495	-0.478523	-0.364009	-0.305335	-0.473973	-0.389654	-0.0682995	-0.245694	-0.156997	-0.462317	-0.881354	-0.671836	-0.211199	-0.235268	-0.223233	-0.246898	-0.506978	-0.376938	-0.254954	-0.194982	-0.224968
Trafficking+Mitochondria+Motility=COX16_+_70826202.24-all~e39m1	-0.749314	-0.872218	-0.810766	-0.809153	-1.15588	-0.982519	-1.52972	-1.73733	-1.63352	-1.47144	-1.53397	-1.5027	-0.356933	-0.658214	-0.507573	-0.14851	-0.0987513	-0.12363	-0.571236	-0.612585	-0.59191
Trafficking+Mitochondria+Motility=COX16_+_70826332.23-all~e39m1	-1.65494	-1.38508	-1.52001	-0.528695	-0.643072	-0.585883	-2.06551	-2.22885	-2.14718	-1.58833	-1.80231	-1.69532	0.461527	-0.387986	0.0367704	0.582692	-0.285286	0.148703	-2.04817	-1.47455	-1.76136
Trafficking+Mitochondria+Motility=COX17_+_119396028.25-all~e39m1	-0.494035	-0.834684	-0.664359	-0.812723	-1.04054	-0.926631	-0.950106	-0.900982	-0.925544	-0.866634	-1.64178	-1.25421	-0.300032	-0.835422	-0.567727	-0.264102	-0.422565	-0.343334	-0.426155	-0.458293	-0.442224
Trafficking+Mitochondria+Motility=COX18_+_73935397.24-all~e39m1	-0.879074	-0.909442	-0.894258	-1.18382	-1.32553	-1.25467	-1.12782	-0.960192	-1.044	-1.3597	-1.35752	-1.35861	-0.728404	-0.877543	-0.802973	-0.782773	-0.852319	-0.817546	-1.21688	-0.992084	-1.10448
Trafficking+Mitochondria+Motility=COX18_+_73935406.24-all~e39m1	-1.18739	-0.788276	-0.987833	-1.13744	-1.13141	-1.13443	-0.848626	-0.391875	-0.62025	-1.52095	-1.24438	-1.38267	-1.15177	-0.916854	-1.03431	-0.622504	-0.554239	-0.588371	-1.58794	-1.04795	-1.31795
Trafficking+Mitochondria+Motility=CYP20A1_+_204103710.24-all~e39m1	0.0168566	0.221724	0.11929	-0.15867	-0.142611	-0.150641	0.00713266	0.200093	0.103613	-0.778302	0.05532	-0.361491	-0.109036	0.0641848	-0.0224256	-0.0578914	-0.407541	-0.232716	0.270583	0.432928	0.351755
Trafficking+Mitochondria+Motility=DENND1A_+_126692343.24-all~e39m1	-0.480948	-0.178395	-0.329671	-0.0307982	-0.197904	-0.114351	-0.526063	-0.108537	-0.3173	-0.19384	0.465391	0.135775	-0.20044	-0.219249	-0.209844	0.122496	-0.121834	0.000330759	-0.060862	0.296226	0.117682
Trafficking+Mitochondria+Motility=ELAC2_+_12921318.24-all~e39m1	0.0973814	0.290321	0.193851	0.0853829	0.313372	0.199378	-0.21736	-0.390925	-0.304143	0.230252	0.612281	0.421267	-0.310416	-0.540482	-0.425449	-0.138282	0.137585	-0.000348288	-0.494308	-0.438298	-0.466303
Trafficking+Mitochondria+Motility=ENKD1_-_67700499.24-all~e39m1	-0.0116965	-0.0165803	-0.0141384	-0.0616654	-0.0308913	-0.0462783	-0.13996	0.150701	0.00537061	-0.143412	0.30395	0.080269	0.0387312	-0.067931	-0.0145999	-0.0375475	-0.0915706	-0.064559	-0.0663153	-0.117185	-0.0917503
Trafficking+Mitochondria+Motility=ERAL1_-_27182251.23-all~e39m1	-0.0102731	-0.0701632	-0.0402182	0.19903	0.111506	0.155268	-1.69428	-1.92522	-1.80975	-0.0192051	0.29039	0.135592	-0.117649	-0.239697	-0.178673	1.13874	0.184279	0.661508	0.0113061	0.00550791	0.008407
Trafficking+Mitochondria+Motility=FABP9_+_82373739.27-all~e39m1	-0.281143	0.0529231	-0.11411	0.895081	-0.103034	0.396023	-0.149982	0.581187	0.215603	-0.221739	-0.350509	-0.286124	-0.0639735	-0.15005	-0.107012	-1.37562	0.388078	-0.493773	-0.564733	0.0623134	-0.25121
Trafficking+Mitochondria+Motility=FAM162A_-_122103162.24-all~e39m1	0.271694	-0.130143	0.0707752	-0.178506	-0.107637	-0.143071	0.250617	0.182068	0.216343	-0.272884	0.0999806	-0.0864515	-0.244538	-0.163697	-0.204118	-0.26393	0.0477691	-0.10808	0.0741889	-0.209879	-0.0678452
Trafficking+Mitochondria+Motility=FASTKD2_-_207630363.23-all~e39m1	-0.296743	0.329124	0.0161904	0.123088	0.273137	0.198113	-0.183228	-0.069685	-0.126456	-0.0157107	0.478184	0.231237	0.190064	-1.31981	-0.564873	-0.209792	-0.668354	-0.439073	-0.881062	-0.610923	-0.745993
Trafficking+Mitochondria+Motility=FASTKD2_+_207630295.26-all~e39m1	-0.203471	0.026285	-0.0885932	0.490972	-0.206809	0.142081	-0.264356	-0.382806	-0.323581	-0.163025	0.432428	0.134701	0.0423841	0.337414	0.189899	-0.394345	-0.106134	-0.250239	-0.195559	-0.346191	-0.270875
Trafficking+Mitochondria+Motility=FASTKD5_+_3140441.22-all~e39m1	2.31286	-0.230888	1.04099	-0.67882	-1.06489	-0.871854	-0.761793	-0.795556	-0.778674	-0.845422	-1.66185	-1.25364	-0.327702	-0.968582	-0.648142	-0.411604	-0.828817	-0.62021	-0.598267	-0.756489	-0.677378
Trafficking+Mitochondria+Motility=FIS1_+_100888122.23-all~e39m1	0.253846	0.375678	0.314762	0.426376	0.369725	0.39805	-0.230958	0.0919529	-0.0695028	0.281824	0.675278	0.478551	0.479464	0.403902	0.441683	0.592174	0.782336	0.687255	-0.120998	0.24982	0.0644109
Trafficking+Mitochondria+Motility=FIS1_+_100888172.23-all~e39m1	-0.87509	0.285193	-0.294949	0.0138136	0.220585	0.117199	0.164758	-0.506113	-0.170677	0.108225	0.429734	0.268979	0.149989	-0.28712	-0.0685655		1.07654		-0.168908	0.758313	0.294702
Trafficking+Mitochondria+Motility=GNPAT_-_231376974.23-all~e39m1	-0.0130642	-0.201856	-0.10746	-0.0338466	0.0370618	0.00160763	-0.412545	-0.18465	-0.298597	-0.208142	-0.50877	-0.358456	-0.0347683	-0.04097	-0.0378691	0.659871	0.648361	0.654116	0.22688	0.705191	0.466035
Trafficking+Mitochondria+Motility=GRSF1_-_71705555.23-all~e39m1	1.81061	1.94778	1.87919	3.447	3.99288	3.71994	-0.332847	-0.537921	-0.435384	3.70938	4.49581	4.1026	1.53053	1.49493	1.51273	1.93449	1.98021	1.95735	0.094055	0.308212	0.201134
Trafficking+Mitochondria+Motility=GRSF1_+_71705419.23-all~e39m1	1.17301	1.21374	1.19338	2.25796	2.56183	2.4099	-0.303587	-0.382338	-0.342962	2.33001	3.03857	2.68429	1.094	1.01954	1.05677	0.96503	1.35126	1.15815	-0.241002	-0.362042	-0.301522
Trafficking+Mitochondria+Motility=HSD17B12_-_43702309.23-all~e39m1	1.37586	1.04646	1.21116	1.65754	1.94672	1.80213	0.0893645	-0.214568	-0.0626016	2.16141	1.65838	1.9099	0.405664	0.653322	0.529493	0.84878	-0.188497	0.330142	0.477442	0.510563	0.494003
Trafficking+Mitochondria+Motility=HSD17B12_-_43702402.23-all~e39m1	1.47709	1.40101	1.43905	1.47205	1.69564	1.58385	0.198806	-0.0944347	0.0521856	1.3687	1.53576	1.45223	0.704457	0.439359	0.571908	0.223534	0.295747	0.259641	1.22488	1.06157	1.14322
Trafficking+Mitochondria+Motility=ICT1_+_73008752.24-all~e39m1	-1.27079	-0.0559068	-0.66335	0.875886	-0.347605	0.264141	-0.190037	-0.759091	-0.474564	-0.161181	1.69502	0.766918	-1.69283
Trafficking+Mitochondria+Motility=ICT1_+_73008845.24-all~e39m1	0.547679	0.409028	0.478353	-0.551681	0.3153	-0.118191	1.24306	0.562566	0.902813	-0.424008			-0.0687997	-0.917053	-0.492926	-1.01813	-1.48759	-1.25286	-1.21437	-1.25742	-1.23589
Trafficking+Mitochondria+Motility=IMMT_-_86422566.24-ENST00000449247.2,ENST00000442664.2~e39m1	1.54429	0.966588	1.25544	1.04864	0.864227	0.956434	-0.571596	-1.84836	-1.20998	0.747562	0.292639	0.520101
Trafficking+Mitochondria+Motility=IMMT_-_86422569.22-ENST00000449247.2,ENST00000442664.2~e39m1							-1.2285
Trafficking+Mitochondria+Motility=ISCA1_-_88897181.23-all~e39m1	0.211489	0.324256	0.267872	0.829688	0.706598	0.768143	-0.801037	-0.853628	-0.827333	1.06967	1.06744	1.06855	-0.212386	0.112325	-0.0500306	-0.0475201	-0.201723	-0.124622	-0.357308	-0.501516	-0.429412
Trafficking+Mitochondria+Motility=ISCA1_+_88897227.24-all~e39m1	0.404814	0.175107	0.289961	0.3078	0.301156	0.304478	-0.479223	-0.621389	-0.550306	0.380455	0.378424	0.37944	-0.248721	0.0834999	-0.0826106	0.00561443	-0.0737339	-0.0340597	-0.14515	-0.313062	-0.229106
Trafficking+Mitochondria+Motility=ISCA2_+_74960428.23-all~e39m1	3.2096	3.38404	3.29682	4.29596	4.33987	4.31792	-3.17815	-3.35731	-3.26773	3.77148	4.00339	3.88744	0.889795	0.3771	0.633448	0.916219	-0.0727021	0.421759	0.195108	0.0353832	0.115246
Trafficking+Mitochondria+Motility=KPNB1_-_45727376.24-all~e39m1	0.445541	0.623478	0.534509	0.175765	0.109794	0.14278	0.0995496	0.280213	0.189881	0.260932	0.295612	0.278272	-0.069308	-0.42246	-0.245884	0.0710251	-0.150706	-0.0398403	-0.225271	0.0153084	-0.104982
Trafficking+Mitochondria+Motility=KPNB1_+_45727465.24-all~e39m1							-0.147033	-0.349984	-0.248508
Trafficking+Mitochondria+Motility=MALSU1_-_23338974.24-all~e39m1	0.165244	0.0277794	0.0965118	0.341406	0.13018	0.235793	-2.02563	-2.30306	-2.16435	0.116323	0.268664	0.192494	-0.185722	-0.262177	-0.223949	0.20499	-0.901079	-0.348044	-0.181896	-0.583267	-0.382581
Trafficking+Mitochondria+Motility=MALSU1_-_23338984.23-all~e39m1	0.0408117	-0.148261	-0.0537248	0.238981	0.347374	0.293178	-2.53263	-2.58181	-2.55722	0.448842	0.794577	0.62171	-0.777125	-0.17498	-0.476052	-0.505103	0.0630926	-0.221005	-1.37479	-0.0285648	-0.701677
Trafficking+Mitochondria+Motility=METTL17_-_21458124.24-all~e39m1	1.01976	-0.302694	0.358532	0.291912	-0.209218	0.0413471	-1.76984	-1.71939	-1.74461	0.083837	-0.247968	-0.0820654	-0.335471	-0.603675	-0.469573				0.42087
Trafficking+Mitochondria+Motility=METTL17_-_21458210.24-all~e39m1	-0.621009	-0.10651	-0.363759	-0.111888	-0.387007	-0.249448	-0.669138	-0.9095	-0.789319	0.101727	0.0579073	0.079817							-0.0779918	-0.280603	-0.179297
Trafficking+Mitochondria+Motility=MIEF1_-_39898405.23-all~e39m1	-0.475147	-0.557211	-0.516179	-0.148273	-0.465264	-0.306768	-0.494531	-0.575593	-0.535062	-0.237937	-0.1683	-0.203118	-0.100268	-0.157986	-0.129127	-0.504445	-0.594649	-0.549547	-1.12765	-0.803145	-0.9654
Trafficking+Mitochondria+Motility=MINOS1_+_19923687.23-all~e39m1	0.382951	0.39271	0.38783	0.0823979	-0.0590568	0.0116705	-0.843215	-0.845615	-0.844415	-0.099511	0.17555	0.0380193	-0.361815	0.0391237	-0.161346	-0.519225	-0.351958	-0.435591	-0.778316	-0.119212	-0.448764
Trafficking+Mitochondria+Motility=MPP6_-_24613248.25-all~e39m1	-0.00059565	-0.0783847	-0.0394902	-0.0826798	-0.0109644	-0.0468221	-0.0676663	0.00639849	-0.0306339	-0.0885319	-0.116831	-0.102681	-0.0516425	-0.198705	-0.125174	-0.131414	0.13258	0.000583408	-0.124017	0.00695238	-0.0585324
Trafficking+Mitochondria+Motility=MRPL10_-_45908806.24-all~e39m1		-0.683016			-1.02549		-0.940594	0.360939	-0.289827		-0.435438			-0.277536
Trafficking+Mitochondria+Motility=MRPL10_+_45908879.24-all~e39m1	-0.545459	0.156925	-0.194267	0.586625	0.282343	0.434484	-1.85699	-1.82028	-1.83864	0.558157	1.51158	1.03487	0.0172346	-0.840071	-0.411418	-0.900183	0.170299	-0.364942	-0.309073	-0.315235	-0.312154
Trafficking+Mitochondria+Motility=MRPL11_-_66206281.24-all~e39m1	0.344101	-0.0638916	0.140105	0.0634408	0.0132963	0.0383686	-0.432117	-0.430943	-0.43153	0.283735	0.285377	0.284556	-0.103212	-0.153925	-0.128568	0.0319579	-0.246449	-0.107246	-0.113634	-0.313722	-0.213678
Trafficking+Mitochondria+Motility=MRPL12_-_79670497.24-all~e39m1	0.140644	0.375661	0.258153	0.478173	-0.20165	0.138261	-0.327721	0.0498603	-0.13893	-0.353866	-0.433245	-0.393556	-1.89782	-0.172364	-1.03509	-0.0519891	-0.186439	-0.119214	-0.834553	-1.35687	-1.09571
Trafficking+Mitochondria+Motility=MRPL12_+_79670446.23-all~e39m1	0.434254	0.201897	0.318076	0.425648	0.375444	0.400546	-1.15276	-1.25057	-1.20166	0.3645	0.978963	0.671732	-0.861937	-0.260868	-0.561403	-0.41537	0.357508	-0.0289309	-0.723619	-0.741287	-0.732453
Trafficking+Mitochondria+Motility=MRPL12_+_79670494.24-all~e39m1	-0.752232	0.332879	-0.209676	-0.256258	0.49812	0.120931	-0.750687	-1.48729	-1.11899	-0.081418	1.65231	0.785446
Trafficking+Mitochondria+Motility=MRPL22_-_154320703.22-all~e39m1	0.391707	-0.0297096	0.180999	0.596834	0.506168	0.551501	-2.35194	-2.41765	-2.3848	1.04535	1.52685	1.2861	0.271847	0.836475	0.554161	-0.139506	-0.283556	-0.211531	-0.956769	0.392109	-0.28233
Trafficking+Mitochondria+Motility=MRPL33_-_27994633.24-all~e39m1	0.475783	-0.622598	-0.0734074	-0.941376	-0.448867	-0.695121	-1.18707	-1.52213	-1.3546	-0.73109	-0.592987	-0.662038	-1.09293	0.160825	-0.466054	-0.572151	-1.17217	-0.87216	-0.304452	-0.509175	-0.406813
Trafficking+Mitochondria+Motility=MRPL33_+_27994796.23-all~e39m1	-0.134186	-0.67508	-0.404633	-0.256126	0.113332	-0.0713972	-1.60632	-1.60938	-1.60785	-0.778318	-0.622636	-0.700477	-0.143341	-0.433936	-0.288638	-0.0407536	1.11673	0.537986	-0.782403	-0.758916	-0.770659
Trafficking+Mitochondria+Motility=MRPL3_+_131221564.24-all~e39m1	0.343311	-0.181134	0.0810888	-0.199891	0.210468	0.00528819	-1.46997	-1.76208	-1.61603	-0.0502228	1.38992	0.66985	-0.0452292	0.189429	0.0721	-0.138096	-0.490807	-0.314452	0.0586013	0.321277	0.189939
Trafficking+Mitochondria+Motility=MRPS14_+_174992406.24-all~e39m1	-0.194953	-0.147626	-0.171289	-0.083158	-0.245772	-0.164465	-0.788679	-0.784411	-0.786545	-0.167024	0.00237635	-0.0823239	-0.397812	-0.556741	-0.477276	-0.607901	-0.463254	-0.535577	-0.60304	-0.84067	-0.721855
Trafficking+Mitochondria+Motility=MRPS16_-_75012231.23-all~e39m1	0.212207	-0.192785	0.00971091	0.0152147	-0.377106	-0.180946	-1.34454	-1.59997	-1.47225	-0.33312	0.399653	0.0332666				-0.626747	-0.413741	-0.520244	-0.582642	-0.533906	-0.558274
Trafficking+Mitochondria+Motility=MRPS17_-_56019674.24-all~e39m1	0.0579239	0.0731536	0.0655388	-0.0943873	-0.143403	-0.118895	-0.288168	-0.156718	-0.222443	0.108099	-0.0120915	0.0480038	-0.293019	-0.211191	-0.252105	-0.0217712	-0.0396584	-0.0307148	-0.124798	0.176663	0.0259325
Trafficking+Mitochondria+Motility=MRPS22_-_139062922.23-ENST00000310776.4,ENST00000465056.1~e39m1	-0.0101587	0.491392	0.240617	0.324768	0.370768	0.347768	-1.82531	-1.91069	-1.868	-0.246494	-0.0274639	-0.136979	0.297652	0.883247	0.59045	0.265956	0.348404	0.30718	-0.0978698	-1.00183	-0.549849
Trafficking+Mitochondria+Motility=MRPS22_-_139063101.24-ENST00000310776.4,ENST00000465056.1~e39m1	-0.180336	-0.159679	-0.170008	-0.205313	-0.132342	-0.168827	-0.136748	-0.18907	-0.162909	-0.156782	-0.0529196	-0.104851	0.00848034	-0.423228	-0.207374	-0.109983	0.020656	-0.0446633	-0.373737	-0.583536	-0.478636
Trafficking+Mitochondria+Motility=MTERFD1_-_97273755.24-all~e39m1	-0.0297242	0.18107	0.0756729	0.401709	0.191607	0.296658	-1.06184	-1.21206	-1.13695	0.163822	0.344532	0.254177	-0.340982	-0.197883	-0.269432	-0.204394	-0.375291	-0.289842	-0.673322	0.125451	-0.273936
Trafficking+Mitochondria+Motility=MTERFD1_+_97273772.23-all~e39m1	0.246454	0.133793	0.190123	0.474059	0.374685	0.424372	-2.75974	-2.99839	-2.87906	0.566525	0.736618	0.651571	-0.782797	0.384951	-0.198923	-0.580495	-0.165029	-0.372762	-0.674834	-0.832509	-0.753672
Trafficking+Mitochondria+Motility=MTG1_+_135207656.23-all~e39m1	0.0588988	0.955299	0.507099	-0.184435	-0.207566	-0.196	-1.0367	-1.0141	-1.0254	0.767506	0.121811	0.444658					0.114611
Trafficking+Mitochondria+Motility=MTG1_+_135207895.23-all~e39m1							-1.01976				-1.7377
Trafficking+Mitochondria+Motility=MTIF2_-_55496148.24-all~e39m1	0.0615418	-0.169138	-0.0537981	-0.167328	-0.226259	-0.196793	0.186291	0.145621	0.165956	-0.351954	-0.358855	-0.355404	-0.316774	-0.0946944	-0.205734	-0.191838	-0.0483676	-0.120103	-0.606836	-0.15657	-0.381703
Trafficking+Mitochondria+Motility=MTIF2_-_55496360.24-all~e39m1	0.208686	0.282897	0.245792	-0.0381712	0.0165414	-0.0108149	0.192735	0.28878	0.240758	0.0907951	0.0829325	0.0868638	-0.259858	-0.226061	-0.242959	-0.303262	-0.370321	-0.336791	-0.227524	-0.112177	-0.169851
Trafficking+Mitochondria+Motility=MTIF2_+_55496269.24-all~e39m1	-0.0501174	-0.0390891	-0.0446033	-0.218236	-0.208544	-0.21339	-0.161225	-0.0579024	-0.109564	-0.204036	-0.113011	-0.158524	-0.664309	-0.347183	-0.505746	-0.36404	-0.2527	-0.30837	-0.74156	-0.626297	-0.683928
Trafficking+Mitochondria+Motility=MTPAP_+_30638046.24-all~e39m1	-0.861235	-0.681721	-0.771478	-0.226872	-0.435025	-0.330948	-2.36486	-2.71381	-2.53933	0.174909	0.488379	0.331644	-1.02773	0.343356	-0.342186	-0.439302	-0.146556	-0.292929	-0.00298108	0.223734	0.110376
Trafficking+Mitochondria+Motility=MTPAP_+_30638061.22-all~e39m1	-0.312789	-0.723479	-0.518134	-1.08073	-0.249855	-0.665292	-2.18509	-3.43499	-2.81004	-0.600727	-1.02782	-0.814273					-0.732436
Trafficking+Mitochondria+Motility=MTRF1L_+_153323799.23-all~e39m1		0.535677		0.338548			0.560886				-0.347282
Trafficking+Mitochondria+Motility=MTRF1L_+_153323814.23-all~e39m1	-1.05047	-0.103028	-0.576751	-0.741711	-0.0419534	-0.391832	-0.715764	0.860763	0.0724991	-0.971598	-0.800234	-0.885916		0.998128		-0.680686	-1.36541	-1.02305	0.388145	-1.27354	-0.442698
Trafficking+Mitochondria+Motility=NDUFAF1_-_41694559.24-all~e39m1	-0.182801	0.0948981	-0.0439514	-0.156818	0.0687142	-0.044052	0.127194	0.0574957	0.0923451	0.0378332	0.409517	0.223675	-0.0970464	-0.234963	-0.166005	0.0374154	-0.0668822	-0.0147334	-0.0357518	-0.0796264	-0.0576891
Trafficking+Mitochondria+Motility=NDUFAF1_+_41694528.24-all~e39m1	0.194633	-0.0112624	0.0916855	0.000799984	-0.0150272	-0.00711363	-0.0118026	0.0760837	0.0321406	0.0991121	-0.438297	-0.169592	-0.362898	-0.286618	-0.324758	-0.176479	0.108391	-0.0340441	0.161798	-0.078643	0.0415774
Trafficking+Mitochondria+Motility=NDUFAF1_+_41694646.23-all~e39m1	1.17536	0.440787	0.808076	1.54086	2.12725	1.83406	-0.0841466	0.0983325	0.00709293	1.29715	2.49974	1.89845	1.13855	1.91214	1.52534	1.89034	2.31239	2.10137	0.0132509	1.10376	0.558505
Trafficking+Mitochondria+Motility=NDUFAF1_+_41694664.24-all~e39m1	-0.301708	0.262025	-0.0198416	0.191814	0.0414338	0.116624	0.0531974	0.208538	0.130868	1.67647	1.16425	1.42036	0.475585	-1.05368	-0.289049	1.61806	1.84562	1.73184	0.0708996	-0.264865	-0.0969826
Trafficking+Mitochondria+Motility=NDUFAF3_+_49058456.23-all~e39m1	0.285264	-0.372331	-0.0435331	-0.156665	-0.0134702	-0.0850678	-0.171328	0.0597877	-0.0557704	0.180708	0.253901	0.217304	0.0156191	0.148123	0.0818708	-0.483035	0.0215006	-0.230767	0.0410303	-0.200353	-0.0796616
Trafficking+Mitochondria+Motility=NDUFAF3_+_49058472.24-all~e39m1	-0.290204	0.149282	-0.0704613	-0.17473	0.0337739	-0.070478	-0.0291701	-0.210415	-0.119793	-0.237131	0.0308521	-0.103139	-0.119939	0.20736	0.0437105	0.321333	0.109603	0.215468	0.416002	0.340731	0.378366
Trafficking+Mitochondria+Motility=NDUFAF3_+_49058496.24-all~e39m1	0.247648	-0.123978	0.0618353	0.172342	0.0178615	0.0951017	0.0995955	0.32216	0.210878	0.0615785	-0.0399418	0.0108184	0.302591	0.301015	0.301803	0.116542	0.451903	0.284223	0.0748539	0.00542586	0.0401399
Trafficking+Mitochondria+Motility=NDUFAF3_+_49058707.24-all~e39m1	-0.217396	0.103251	-0.0570724	0.064164	-0.124272	-0.0300539	-0.232184	0.431589	0.0997029	0.339644	-0.303811	0.0179166	-0.0560756	0.422014	0.182969	-0.0397082	0.550742	0.255517	0.166175	0.0292568	0.0977162
Trafficking+Mitochondria+Motility=NDUFAF4_-_97345717.23-all~e39m1	0.29212	0.165123	0.228621	0.350106	0.580801	0.465453	0.107423	-0.217809	-0.0551929	0.542944	0.966969	0.754957	0.63416	0.715899	0.67503	0.344218	0.922684	0.633451	-0.0325502	0.0757245	0.0215872
Trafficking+Mitochondria+Motility=NDUFAF4_+_97345647.24-all~e39m1	0.254744	-0.12828	0.063232	-0.0322563	0.0344155	0.00107962	0.0352443	0.024131	0.0296877	0.0642836	-0.107501	-0.0216086	-0.0154242	-0.0488111	-0.0321176	0.0241931	0.159162	0.0916776	-0.185749	0.0374793	-0.0741351
Trafficking+Mitochondria+Motility=NDUFAF4_+_97345654.24-all~e39m1	0.222075	0.000344092	0.11121	0.466577	0.444635	0.455606	0.0755836	0.204965	0.140275	0.349571	0.571678	0.460624	0.154126	0.594926	0.374526	0.990151	0.21837	0.604261	-0.111824	0.0556141	-0.0281049
Trafficking+Mitochondria+Motility=NDUFAF4_+_97345781.22-all~e39m1	0.015422	0.0328301	0.024126	0.184842	-0.409125	-0.112141	-0.183522	-0.0129504	-0.0982362	-0.0136832	-0.0981249	-0.055904	0.101533	-0.106016	-0.00224192	0.00721451	0.240242	0.123728	0.0417982	-0.357567	-0.157884
Trafficking+Mitochondria+Motility=NDUFAF5_-_13765762.24-all~e39m1	0.224409	0.471617	0.348013	1.03262	1.5638	1.29821	-0.153872	0.235254	0.0406907	0.923874	0.808736	0.866305	1.32669	1.1593	1.243		1.91778		-0.163964	-0.0598493	-0.111907
Trafficking+Mitochondria+Motility=NDUFAF5_-_13765768.24-all~e39m1	0.165358	0.287109	0.226233	0.504461	0.422209	0.463335	-0.150423	0.0893391	-0.0305421	0.504882	0.790605	0.647743	-0.0524755	0.212331	0.0799279	-0.484501	1.13816	0.32683	-0.322533	-0.518853	-0.420693
Trafficking+Mitochondria+Motility=NDUFAF5_+_13765588.23-all~e39m1	0.462143	0.616275	0.539209	0.29242	0.595786	0.444103	-0.015204	-0.664797	-0.34	-0.657452	1.07194	0.207243	0.717616	1.52408	1.12085	0.0896303	0.457382	0.273506	-1.29967	0.589182	-0.355243
Trafficking+Mitochondria+Motility=NOA1_-_57844978.23-all~e39m1	0.0197793	-0.0591163	-0.0196685	0.277108	0.168436	0.222772	-0.115148	-0.0449344	-0.0800414	0.0249772	0.177521	0.101249	-0.349658	-0.192667	-0.271163	-0.23175	-0.167528	-0.199639	-0.0390168	-0.673421	-0.356219
Trafficking+Mitochondria+Motility=NOA1_-_57845032.22-all~e39m1	0.514671	0.400126	0.457398	0.260076	0.577731	0.418904	0.252141	0.0572397	0.15469	1.03805	0.600959	0.819503	0.343662	0.172655	0.258159	0.508228	0.527371	0.5178	0.338894	-0.410883	-0.0359944
Trafficking+Mitochondria+Motility=OXA1L_-_23235972.23-all~e39m1	-0.716801	-0.526097	-0.621449	0.368076	0.449648	0.408862	-0.398212	-0.415132	-0.406672	0.573364	1.24907	0.911218	0.151208	-0.417028	-0.13291	0.188941	-1.36361	-0.587333	0.735618	-0.948638	-0.10651
Trafficking+Mitochondria+Motility=OXA1L_-_23236169.22-all~e39m1	-0.218835	0.0850121	-0.0669113	0.318238	0.0763055	0.197272	-0.261887	-0.263028	-0.262458	0.204591	0.544835	0.374713	-0.516506	-0.511394	-0.51395	-0.326044	-0.429392	-0.377718	-0.854229	-0.0320286	-0.443129
Trafficking+Mitochondria+Motility=OXA1L_+_23236076.24-all~e39m1	0.830841	0.343117	0.586979	0.168258	0.511486	0.339872	-0.293795	-0.316673	-0.305234	0.117718	0.0395229	0.0786205	-0.0535396	0.0518803	-0.000829644	-0.00528105	-0.433853	-0.219567	0.0885586	-0.0324414	0.0280586
Trafficking+Mitochondria+Motility=PAF1_-_39881821.23-all~e39m1	0.283117	0.150265	0.216691	0.21776	0.310909	0.264335	0.212191	0.210399	0.211295	0.0175628	0.268373	0.142968	-0.150395	0.0496123	-0.0503912	0.223843	0.0624045	0.143124	-0.261964	-0.218597	-0.24028
Trafficking+Mitochondria+Motility=PAF1_-_39881843.23-all~e39m1	0.646084	-0.27844	0.183822	0.409204	0.0305462	0.219875	-0.298955	-0.638001	-0.468478	-2.73217			-0.599028	-0.133494	-0.366261	0.145208	-1.15094	-0.502865	-0.585965	-0.582044	-0.584004
Trafficking+Mitochondria+Motility=PAF1_+_39881570.24-all~e39m1	0.550913	0.529209	0.540061	0.425461	0.558657	0.492059	0.760384	-0.403712	0.178336	1.41145	2.07568	1.74357	0.28147	0.468685	0.375078	-0.822541	-0.291326	-0.556934	0.26561	0.482424	0.374017
Trafficking+Mitochondria+Motility=PDHX_-_34938158.23-all~e39m1	0.208333	-0.0564221	0.0759552	-0.015208	0.00912452	-0.00304176	0.143301	-0.015898	0.0637015	-0.0915035	0.0158869	-0.0378083	-0.250632	-0.191735	-0.221184	-0.0993464	0.0972826	-0.00103188	-0.162703	-0.0770035	-0.119853
Trafficking+Mitochondria+Motility=PDSS1_-_26986812.25-all~e39m1	0.50573	0.919832	0.712781	2.05704	2.18645	2.12174	-1.07485	-0.668401	-0.871623	2.04867	2.67423	2.36145	1.56025	1.93154	1.74589	2.86773	3.2814	3.07456	0.524875	-0.103855	0.21051
Trafficking+Mitochondria+Motility=PDSS1_-_26986834.24-all~e39m1	0.682514	0.686852	0.684683	1.4583	1.52595	1.49213	-0.220809	-0.447408	-0.334109	1.45983	2.18971	1.82477	1.08147	1.34679	1.21413	1.97377	2.21137	2.09257	0.270812	0.556815	0.413814
Trafficking+Mitochondria+Motility=PDSS1_+_26986730.24-all~e39m1		2.34508		1.71837	1.33492	1.52665	-0.543561	-0.525925	-0.534743							0.751077				1.16885
Trafficking+Mitochondria+Motility=PDSS2_-_107780554.24-all~e39m1	1.63549	1.56863	1.60206	2.75539	2.88302	2.8192	-0.454244	-0.519314	-0.486779	2.41998	2.44192	2.43095	1.86116	1.7504	1.80578	3.24593	3.80065	3.52329	0.416412	1.03471	0.725562
Trafficking+Mitochondria+Motility=PDSS2_+_107780714.22-all~e39m1	2.10556	1.79075	1.94816	2.13275			-0.567393	-1.21129	-0.889342	1.27594	2.97739	2.12666	1.43261	1.30381	1.36821	1.76859	3.59751	2.68305	2.04944	0.494134	1.27179
Trafficking+Mitochondria+Motility=PDSS2_+_107780732.23-all~e39m1	1.71394	1.76408	1.73901	3.23125	3.27849	3.25487	-0.589032	-0.854938	-0.721985	2.79878	3.4314	3.11509	2.73017	2.36393	2.54705	3.37738	3.58678	3.48208	1.50974	1.69438	1.60206
Trafficking+Mitochondria+Motility=PET112_-_152682081.23-all~e39m1	-0.0434122	-0.895405	-0.469409	0.112647	-0.639149	-0.263251	-2.60449	-2.72853	-2.66651	-0.0843102	1.01946	0.467572	0.283658			1.07822			-0.40108	-0.166928	-0.284004
Trafficking+Mitochondria+Motility=PET112_+_152682088.22-all~e39m1	0.271378	0.306557	0.288968	0.286962	-0.387793	-0.0504153	-2.83712			-0.274645
Trafficking+Mitochondria+Motility=PET112_+_152682166.22-all~e39m1	-0.665776	0.841831	0.0880276	-0.0425592	-0.315246	-0.178902	-0.817544	-0.67023	-0.743887	0.0298437	-0.851345	-0.410751	-0.370288	-0.57608	-0.473184	-0.0329465	-0.9843	-0.508623	0.0325821	-0.251532	-0.109475
Trafficking+Mitochondria+Motility=PET117_-_18118620.24-all~e39m1				-0.33495	-0.358309	-0.346629	-0.294929	-0.253272	-0.2741										-0.743786
Trafficking+Mitochondria+Motility=PET117_-_18118759.24-all~e39m1	-0.347835	-0.641573	-0.494704	-0.279712	-0.336682	-0.308197	-1.28034	-1.46922	-1.37478	-0.749999	-1.20304	-0.976517	0.319026	-0.438079	-0.0595268	-0.474854	-1.16047	-0.817663	-0.818163	-1.12341	-0.970789
Trafficking+Mitochondria+Motility=PET117_+_18118628.24-all~e39m1	-0.237696	-0.139533	-0.188615	-0.247048	-0.28807	-0.267559	0.4351	0.216185	0.325642	-0.425391	-0.646607	-0.535999	-0.266428	-0.624287	-0.445357	-0.443752	-0.539312	-0.491532	-0.582561	-0.728471	-0.655516
Trafficking+Mitochondria+Motility=PEX5_-_7342581.23-ENST00000420616.2~e39m1	-0.592372	-0.678491	-0.635432	-0.414517	-0.260892	-0.337704	-0.691477	-0.54894	-0.620209	-0.95647	-0.921588	-0.939029	-0.258835	-0.57079	-0.414813	-0.38859	-0.805614	-0.597102	-0.138567	-0.351697	-0.245132
Trafficking+Mitochondria+Motility=PIGF_-_46844162.24-all~e39m1	-1.04747	-0.683458	-0.865463	-0.789432	-0.992214	-0.890823	-1.40997	-1.37892	-1.39444	-0.648922	-0.962935	-0.805929	-0.642796	-0.788677	-0.715736	-1.05317	-0.846748	-0.949958	-0.427305	-0.219742	-0.323524
Trafficking+Mitochondria+Motility=PIGF_+_46844151.22-all~e39m1	-0.767416	-1.10306	-0.935239	-0.880962	-1.17466	-1.02781	-1.25231	-1.34541	-1.29886	-0.731771	-1.16484	-0.948305	-1.08548	-1.55042	-1.31795	-1.39304	-1.35165	-1.37235	-0.953007	-1.10718	-1.03009
Trafficking+Mitochondria+Motility=PNPT1_-_55920895.24-all~e39m1	-0.111907	0.310469	0.0992809	0.487899	0.337049	0.412474	-1.84505	-1.88066	-1.86285	0.127119	0.929347	0.528233	0.0219495	0.798046	0.409998	0.243208	-0.317958	-0.0373749	-0.435049	-0.860129	-0.647589
Trafficking+Mitochondria+Motility=PNPT1_+_55920990.24-all~e39m1	0.405068	0.0116388	0.208353	0.175523	0.0533408	0.114432	-0.664478	-0.611974	-0.638226	0.160564	0.242079	0.201321	-0.219231	-0.26838	-0.243806	0.182608	-0.141418	0.0205951	-0.437056	-0.540303	-0.48868
Trafficking+Mitochondria+Motility=POLG2_-_62493069.23-all~e39m1	0.462371	0.219172	0.340771	0.251917	0.154712	0.203314	-3.15508	-2.8385	-2.99679	0.403621	0.711942	0.557781	-0.536435	-0.375377	-0.455906	-0.889881	-0.0839719	-0.486926	-0.25815	-0.766086	-0.512118
Trafficking+Mitochondria+Motility=POLG2_+_62493140.24-all~e39m1	0.252663	0.430454	0.341558	0.524914	0.30169	0.413302	-4.03868	-3.81181	-3.92524	0.503905	0.224888	0.364397					-0.254159
Trafficking+Mitochondria+Motility=PPOX_-_161136289.24-all~e39m1	1.16952	1.05802	1.11377	1.5482	1.16502	1.35661	-1.13832	-1.20132	-1.16982	0.577479	0.934505	0.755992	-1.40574	-0.801719	-1.10373	-0.91977	-1.377	-1.14838	-0.081787	0.114896	0.0165546
Trafficking+Mitochondria+Motility=PPOX_+_161136474.24-all~e39m1	0.913518	0.654898	0.784208	0.709727	0.627227	0.668477	-0.56795	-0.623049	-0.595499	0.30822	0.331726	0.319973	-0.989879	-0.754142	-0.87201	-0.526498	-0.904168	-0.715333	-0.270356	-0.148083	-0.20922
Trafficking+Mitochondria+Motility=PTCD1_-_99036285.23-all~e39m1	0.420057	0.538453	0.479255	0.943303	0.587553	0.765428	-0.528076	-0.105504	-0.31679	0.474649	-0.253832	0.110409	1.1865	1.28077	1.23364	0.00255243	1.53071	0.766632	0.0260869	1.28235	0.654219
Trafficking+Mitochondria+Motility=PTCD1_+_99036354.24-all~e39m1	-0.911184	-0.587608	-0.749396	0.542236	0.409234	0.475735	-3.45277	-2.82551	-3.13914	0.0440876
Trafficking+Mitochondria+Motility=PTCD3_-_86333591.21-all~e39m1	-0.0893295	0.154654	0.0326624	-0.14535	-0.457919	-0.301635	-0.240881	-0.613207	-0.427044	-0.273403	-0.512705	-0.393054	-0.0621443	0.378497	0.158176	-0.124289	0.0269557	-0.0486668	-0.347019	0.230348	-0.0583354
Trafficking+Mitochondria+Motility=PUS1_-_132414007.23-all~e39m1	-0.736261	0.0559491	-0.340156	-0.0770903	0.0505959	-0.0132472	-0.305799	-0.0580515	-0.181925	-0.782036	0.183218	-0.299409	-0.255668	0.264792	0.00456201	0.586569	0.411416	0.498993	-0.14675	0.117333	-0.0147087
Trafficking+Mitochondria+Motility=PYURF_+_89444914.24-all~e39m1	0.67149	0.981233	0.826361	1.79887	1.63285	1.71586	0.678433	1.20895	0.943691	2.51149	1.48935	2.00042	1.95166	1.73412	1.84289	2.42823	2.76797	2.5981	-0.289315	0.0751409	-0.107087
Trafficking+Mitochondria+Motility=RAB4B_-_41284385.23-all~e39m1	0.700276	-0.104104	0.298086	-0.126645	-0.0048049	-0.0657249	0.0718078	0.357345	0.214577		0.709739		-0.741793	-0.932513	-0.837153	-0.754236	1.11	0.177882		-0.883059
Trafficking+Mitochondria+Motility=RARS2_-_88299688.23-all~e39m1	1.33464	0.00407913	0.669358	0.249048	0.130049	0.189549	-0.295353	-1.42743	-0.861389	1.45637	0.493915	0.975144	-0.951318	-0.787968	-0.869643	0.708381	0.00174556	0.355063	-0.929402	-1.38055	-1.15498
Trafficking+Mitochondria+Motility=RARS2_+_88299671.24-all~e39m1	0.0306508	-0.0143897	0.00813053	0.0307559	0.0594111	0.0450835	-0.99284	-0.926554	-0.959697	-0.00359496	-0.250488	-0.127041	-0.451322	-0.152538	-0.30193	-0.0512863	-0.127683	-0.0894845	-0.395043	-0.498617	-0.44683
Trafficking+Mitochondria+Motility=RARS2_+_88299706.24-all~e39m1	-0.236314	0.234341	-0.000986675	0.229599	0.165236	0.197417	-1.29138	-1.37779	-1.33458	0.573533	0.394404	0.483968	-0.523964	-0.376002	-0.449983	0.421348	-0.231093	0.0951273	-0.495946	-0.452013	-0.473979
Trafficking+Mitochondria+Motility=RBFA_-_77794501.24-all~e39m1	-0.710276	-0.391294	-0.550785	-0.233063	-0.417029	-0.325046	-4.21954	-3.56533	-3.89243	0.116317	0.2164	0.166359	-0.839405	-0.783001	-0.811203	-0.0183522	-0.777173	-0.397763	1.06257
Trafficking+Mitochondria+Motility=RBFA_-_77794507.24-all~e39m1	-0.646028	-0.670736	-0.658382	-0.373236	-0.210648	-0.291942	-2.76975	-2.43513	-2.60244	0.0218343	-0.433338	-0.205752	0.0384239	-1.54168	-0.751627	0.7967	-0.641067	0.0778162	-1.29027	-0.122339	-0.706306
Trafficking+Mitochondria+Motility=RBFA_+_77794493.24-all~e39m1	0.529776	0.362586	0.446181	-0.417269	-0.553037	-0.485153	-3.28334	-3.73714	-3.51024	0.233671	0.796462	0.515066
Trafficking+Mitochondria+Motility=RMND1_+_151773057.23-all~e39m1	-0.517783	0.0201095	-0.248837	-0.450612	-0.143484	-0.297048	0.309907	0.11924	0.214573	-0.537722	0.166713	-0.185504	-0.903392	-0.564344	-0.733868	0.0760822	-0.0442099	0.0159361	-0.492072	-0.129086	-0.310579
Trafficking+Mitochondria+Motility=ROMO1_-_34287382.23-all~e39m1	0.6918	2.04534	1.36857	-0.41202	0.831535	0.209757	-0.406406	0.433827	0.0137105	-0.498361	0.965366	0.233502		0.0726915
Trafficking+Mitochondria+Motility=ROMO1_+_34287458.24-all~e39m1	0.1901	0.184534	0.187317	0.143471	0.0197533	0.081612	0.0894265	-0.0260261	0.0317002	-0.0566128	0.113048	0.0282175	-0.390097	-0.116104	-0.253101	-0.205133	0.0490393	-0.0780468	-0.269091	-0.17422	-0.221655
Trafficking+Mitochondria+Motility=RPL12_-_130213456.22-all~e39m1	-0.203204	0.369136	0.0829658	-0.0619838	-0.100123	-0.0810533	0.287237	0.315408	0.301322	0.772058	-0.151038	0.31051	0.299455	-0.0109377	0.144259	0.0854951	0.736526	0.411011	-0.546343	0.0923338	-0.227005
Trafficking+Mitochondria+Motility=RPL17_-_47018777.24-ENST00000579248.1,ENST00000580261.1,ENST00000418495.1~e39m1	0.147137	0.825289	0.486213	0.391791	0.620445	0.506118	-0.179637	-0.00216471	-0.0909008	0.299754	-0.0239402	0.137907	-0.720504	-0.466069	-0.593286	-0.24624	-0.0721397	-0.15919	0.216635	-0.401474	-0.0924195
Trafficking+Mitochondria+Motility=RPL36A_+_100645942.25-all~e39m1	0.223887	0.137324	0.180606	0.100308	0.171244	0.135776	0.0751013	0.176863	0.125982	0.0127861	0.532074	0.27243	-0.499921	-0.00742136	-0.253671	-0.270481	-0.382346	-0.326414	-0.0835428	-0.301416	-0.192479
Trafficking+Mitochondria+Motility=RPL39_-_118925550.22-all~e39m1	0.311277	-0.135883	0.0876967	0.190648	0.380966	0.285807	0.069669	-0.299746	-0.115039		-1.52934
Trafficking+Mitochondria+Motility=RPS14_-_149829121.23-ENST00000401695.3,ENST00000407193.1,ENST00000312037.5~e39m1	0.403118	-0.44292	-0.0199008	-0.0287448	0.0897561	0.0305056	0.112867	0.0805673	0.0967169	0.0319277	0.125555	0.0787412	-0.292521	-0.0127302	-0.152626	-0.309254	0.501265	0.0960056	0.264547	0.18349	0.224018
Trafficking+Mitochondria+Motility=RPS20_+_56986878.24-all~e39m1	0.0649247	0.0614245	0.0631746	0.0659852	-0.0129972	0.026494	-0.0939741	-0.267613	-0.180793	-0.199967	0.102796	-0.0485857	-0.231941	-0.04837	-0.140156	0.0520222	-0.133326	-0.0406518	-0.182462	-0.194885	-0.188674
Trafficking+Mitochondria+Motility=RPS24_-_79793810.23-all~e39m1	0.667634	-0.149438	0.259098	0.369529	0.123427	0.246478	-0.157606	0.13984	-0.008883	-0.633812	-0.576853	-0.605332	-0.143515	-0.385507	-0.264511	0.406771	-0.230144	0.0883136	-0.419802	-0.102274	-0.261038
Trafficking+Mitochondria+Motility=RPS29_-_50052869.24-all~e39m1	-0.513704	-0.360432	-0.437068	0.10275	0.186153	0.144452	0.103735	-0.241859	-0.0690623	0.57929	0.721169	0.65023	-0.0105962	-0.533699	-0.272147	-0.944955	0.561549	-0.191703	-1.0967	-0.0889799	-0.592838
Trafficking+Mitochondria+Motility=RSAD1_+_48556226.24-all~e39m1	0.114785	-0.130355	-0.0077849	-0.0513766	-0.164491	-0.107934	0.0427048	-0.0342904	0.0042072	-0.268563	-0.0319267	-0.150245	-0.271806	-0.105519	-0.188663	0.107069	-0.2494	-0.0711654	-0.160085	-0.142364	-0.151225
Trafficking+Mitochondria+Motility=SCO1_-_10600809.23-all~e39m1	-0.41815	-0.636096	-0.527123	-0.390999	-0.515644	-0.453322	-1.94531	-1.9688	-1.95706	-0.767642	-0.870482	-0.819062	-0.778394	-0.372805	-0.575599	0.183823	-0.269081	-0.0426292	-0.700531	-0.418886	-0.559708
Trafficking+Mitochondria+Motility=SCO1_-_10600840.22-all~e39m1	-0.693509						-1.32596
Trafficking+Mitochondria+Motility=SCO1_+_10600676.24-all~e39m1	-1.23699	-0.389119	-0.813055	0.642699	0.0969735	0.369836	0.203668	0.416464	0.310066	0.493328	-0.34526	0.0740342	-0.0671518	-0.709201	-0.388176	-1.63133	-1.79588	-1.7136	-1.11508	-0.746878	-0.930981
Trafficking+Mitochondria+Motility=SCO1_+_10600698.24-all~e39m1	-0.0105616	-0.474075	-0.242318	-0.489373	-0.127173	-0.308273	-0.0180689	0.0461299	0.0140305	-0.203082	-0.375647	-0.289364	-0.412859	-0.384882	-0.39887	-0.0692851	-0.352198	-0.210741	-0.595444	-0.882338	-0.738891
Trafficking+Mitochondria+Motility=SCO2_+_50964550.24-ENST00000535425.1~e39m1	-0.408922	-0.599044	-0.503983	0.119494	-0.34127	-0.110888	0.299772	0.169187	0.23448	-1.34118	0.747068	-0.297056	1.01355	0.317794	0.665672	0.395442	-0.339787	0.0278272	-0.425278	-0.406834	-0.416056
Trafficking+Mitochondria+Motility=SEH1L_-_12948039.24-all~e39m1	0.349984	0.0887623	0.219373	0.117642	0.741184	0.429413	0.473442	-0.403691	0.0348757	0.0390864	-2.50755	-1.23423	-1.13898	0.381173	-0.378903	1.0181	-0.132647	0.442728	-1.79434	-1.11305	-1.4537
Trafficking+Mitochondria+Motility=SEH1L_-_12948044.22-all~e39m1	0.141551	0.513063	0.327307	0.347365	0.325148	0.336256	0.219889	0.186308	0.203098	-0.375275	0.475702	0.0502136	-1.08481	-0.92555	-1.00518	-0.0136154	-0.652865	-0.33324	-0.646929	-0.389604	-0.518266
Trafficking+Mitochondria+Motility=SFXN1_-_174905656.23-all~e39m1	0.310075	0.53475	0.422413	0.553355	0.684492	0.618923	0.212148	0.340558	0.276353	0.0425333	-0.0544899	-0.00597831	-0.762899	-1.08528	-0.924089	1.51531	0.193673	0.854491	-0.220198	0.801393	0.290598
Trafficking+Mitochondria+Motility=SIRT7_+_79875812.24-all~e39m1	-0.492197	-0.873188	-0.682692	-0.450048	-0.959728	-0.704888	-3.70933	-4.03235	-3.87084	-1.29825	-1.23853	-1.26839	-0.460422	-0.828956	-0.644689	-0.743658	-1.09344	-0.918549	-1.04455	-1.6204	-1.33247
Trafficking+Mitochondria+Motility=SLC25A3_-_98987489.23-all~e39m1	0.143984	0.0565035	0.100244	0.485488	0.510443	0.497965	-0.0896652	-0.196566	-0.143116	0.580655	0.58139	0.581023	0.0300856	0.475987	0.253037	0.334973	0.119993	0.227483	-0.661228	-0.154233	-0.40773
Trafficking+Mitochondria+Motility=SLC25A46_+_110074768.24-all~e39m1	-0.346171	-0.743618	-0.544894	-0.485275	-0.540028	-0.512651	-1.28359	-1.32581	-1.3047	-0.745601	-0.838852	-0.792226	0.0834021	0.0633479	0.073375	-0.166643	-0.263031	-0.214837	-0.646286	-0.7732	-0.709743
Trafficking+Mitochondria+Motility=SLC25A46_+_110074955.24-all~e39m1	-0.677781	-0.762612	-0.720196	-0.334542	-0.637376	-0.485959	-1.46778	-1.4401	-1.45394	-0.746428	-0.78422	-0.765324	-0.46249	-0.570101	-0.516295	0.00530598	-0.172291	-0.0834924	-0.352151	-0.506396	-0.429274
Trafficking+Mitochondria+Motility=SLC30A9_-_41992573.23-all~e39m1	0.339759	0.363938	0.351848	0.505323	0.728076	0.6167	-0.667753	-0.722688	-0.695221	0.925349	1.07019	0.997769	-0.202665	-0.210946	-0.206805	-0.649259	-0.281209	-0.465234	-1.12227	-0.625435	-0.873852
Trafficking+Mitochondria+Motility=SLC30A9_-_41992619.24-all~e39m1	0.439236	0.198161	0.318698	0.504478	0.586635	0.545557	-0.705242	-0.282947	-0.494095	0.798276	0.30986	0.554068	-0.156844	-0.20014	-0.178492	-0.289312	0.0364781	-0.126417	-0.442796	-0.684427	-0.563611
Trafficking+Mitochondria+Motility=SLC30A9_-_41992746.24-all~e39m1	0.456812	0.04477	0.250791	0.554127	0.629697	0.591912	-0.686439	-0.617458	-0.651949	1.06536	0.872733	0.969046	-0.126195	0.0597776	-0.0332086	0.332963	0.154035	0.243499	-0.772478	-0.880378	-0.826428
Trafficking+Mitochondria+Motility=SLMO2_-_57617953.24-all~e39m1	0.277774	0.32873	0.303252	0.944565	1.04986	0.997214	0.295308	0.0501264	0.172717	1.14615	1.19271	1.16943	0.338594	0.141384	0.239989	0.926874	0.593435	0.760154	0.109875	0.446838	0.278357
Trafficking+Mitochondria+Motility=SLMO2_+_57617731.24-all~e39m1	0.448745	0.205979	0.327362	0.753909	0.645301	0.699605	-0.178536	0.0643041	-0.057116	0.461972	0.904217	0.683095	0.0325179	0.140462	0.0864898	0.417855	0.743862	0.580858	0.214188	0.651037	0.432613
Trafficking+Mitochondria+Motility=SSBP1_-_141438307.24-all~e39m1	0.291057	0.448372	0.369714	1.12605	0.927164	1.02661	-0.828559	-0.882772	-0.855666	0.980939	1.08111	1.03102	-0.0978036	-0.344947	-0.221375	-0.0249611	0.229624	0.102331	-0.492122	-0.808091	-0.650106
Trafficking+Mitochondria+Motility=SSBP1_-_141438399.23-all~e39m1	-0.101275	-0.301174	-0.201225	1.65202	2.00776	1.82989	-1.83482	-0.943306	-1.38906	1.08504	2.66998	1.87751	-0.835634	0.517609	-0.159013	-0.608112	0.18827	-0.209921	0.0948005	0.826926	0.460863
Trafficking+Mitochondria+Motility=STARD7_+_96874524.23-all~e39m1	0.606928	0.850564	0.728746	1.0858	1.06571	1.07575	0.261253	-0.0551509	0.103051	1.14537	1.44043	1.2929	0.806965	1.1	0.953484	0.805898	1.41387	1.10989	1.0125	1.18227	1.09739
Trafficking+Mitochondria+Motility=STARD7_+_96874552.24-all~e39m1	0.843702	1.01549	0.929595	1.46306	1.85645	1.65975	0.158484	0.144989	0.151737	1.84132	2.15538	1.99835	1.17661	1.49245	1.33453	1.24166	1.38949	1.31558	1.30683	1.71578	1.5113
Trafficking+Mitochondria+Motility=TAMM41_-_11888071.24-all~e39m1	0.0796976	-0.193918	-0.0571103	0.104386	-0.0220958	0.0411452	-0.439849	-0.515017	-0.477433	0.0458313	0.301441	0.173636	0.0396887	-0.409083	-0.184697	-0.182191	0.245795	0.031802	-0.278869	-0.0983387	-0.188604
Trafficking+Mitochondria+Motility=TAZ_-_153640136.24-all~e39m1	0.357787	0.615643	0.486715	0.15487	1.52093	0.837899	0.285022	0.381769	0.333396	0.379838	-0.348582	0.0156282
Trafficking+Mitochondria+Motility=TFB1M_-_155635408.23-all~e39m1	-0.00289028	-0.257763	-0.130327	0.0580251	-0.109705	-0.02584	-2.88877	-2.96675	-2.92776	0.271832	0.039469	0.155651	-1.00197	-0.507867	-0.754917	-0.481251	-0.25452	-0.367886	-0.741356	-1.00349	-0.872422
Trafficking+Mitochondria+Motility=TFB1M_+_155635558.24-all~e39m1	-0.386936	-0.286486	-0.336711	-0.178885	-0.214409	-0.196647	-2.41531	-2.54482	-2.48006	0.0745729	0.246688	0.160631	-0.222939	-0.442337	-0.332638	-0.385651	0.308441	-0.038605	-0.364685	-0.151394	-0.258039
Trafficking+Mitochondria+Motility=TIMM22_-_900407.24-all~e39m1	0.693035	0.0955104	0.394273	0.42197	0.197737	0.309853	-0.187949	-0.681791	-0.43487	-0.43016	1.14671	0.358273	0.564751	-0.585794	-0.0105219	1.04557	0.269314	0.657443	-0.181249	-0.0433432	-0.112296
Trafficking+Mitochondria+Motility=TIMM22_-_900430.22-all~e39m1	0.527563	0.430641	0.479102	0.480899	0.64455	0.562725	-0.587513	-0.687434	-0.637474	0.504127	0.442223	0.473175	-0.440457	-0.0429663	-0.241712	0.51795	-0.183703	0.167124	-0.317247	-0.293645	-0.305446
Trafficking+Mitochondria+Motility=TIMM22_+_900416.23-all~e39m1	0.0828134	0.0475163	0.0651649	0.392069	0.563306	0.477688	-0.536548	-0.541558	-0.539053	0.792999	0.528019	0.660509	-0.114225	-0.464391	-0.289308	0.488295	0.11591	0.302103	-1.00595	-0.518207	-0.762076
Trafficking+Mitochondria+Motility=TIMM50_-_39971700.24-all~e39m1	0.358189	0.603855	0.481022	0.557758	0.871226	0.714492	-1.97543	-2.48587	-2.23065	0.393849	0.828917	0.611383	0.11728	-0.313773	-0.0982467	1.62207	0.168396	0.895231	-0.653875	0.392829	-0.130523
Trafficking+Mitochondria+Motility=TIMM50_+_39971642.23-all~e39m1	0.141608	0.346991	0.2443	0.535968	0.430065	0.483017	-0.599043	-0.847105	-0.723074	0.339979	0.354814	0.347396	-0.00019014	-0.788622	-0.394406	0.150938	-0.112502	0.0192184	-0.0648589	-0.12732	-0.0960895
Trafficking+Mitochondria+Motility=TIMM50_+_39971667.22-all~e39m1	0.815716	0.590399	0.703057	0.77158	0.507611	0.639595	-2.1582	-2.36455	-2.26138	0.748543	1.27544	1.01199	-0.0850898	0.976382	0.445646	-0.016235	0.109064	0.0464146	-0.1046	-0.271365	-0.187983
Trafficking+Mitochondria+Motility=TIMMDC1_-_119217463.24-all~e39m1	0.921804	1.21948	1.07064	1.91194	1.78965	1.8508	0.0559202	0.278661	0.167291	1.81335	1.67351	1.74343	1.13941	1.19488	1.16714	1.32961	1.16529	1.24745	0.307824	0.441667	0.374746
Trafficking+Mitochondria+Motility=TRMT10C_-_101280733.23-all~e39m1	1.20279	1.36203	1.28241	1.54682	1.64212	1.59447	-2.20978	-2.32254	-2.26616	1.76101	2.70298	2.232	-1.02577			-0.252195	-0.924185	-0.58819	-0.760547	-1.04962	-0.905083
Trafficking+Mitochondria+Motility=TRMT10C_-_101280759.23-all~e39m1	0.603726	0.550776	0.577251	1.37938	0.890165	1.13477	-2.00937	-1.97385	-1.99161	1.2188	1.20761	1.21321	0.246139	-0.158542	0.0437986	1.0366	-0.117687	0.459458	-0.371062	-0.320777	-0.345919
Trafficking+Mitochondria+Motility=TTC19_+_15902796.23-all~e39m1	-0.0270535	0.0511015	0.012024	-0.0400378	0.0876052	0.0237837	0.133617	0.193777	0.163697	-0.379204	0.109704	-0.13475	0.0561787	-0.068727	-0.00627414	-0.104486	-0.301454	-0.20297	0.0375199	0.0991209	0.0683204
Trafficking+Mitochondria+Motility=USMG5_+_105156142.24-ENST00000369815.1,ENST00000309579.3,ENST00000337003.4~e39m1	-0.0939794	0.120568	0.0132941	0.589558	0.2147	0.402129	0.271106	0.180479	0.225793	0.00239866	-0.00607407	-0.0018377	0.811234	1.32697	1.0691	1.11709	-0.0484413	0.534323	0.418636	0.883744	0.65119
Trafficking+Mitochondria+Motility=VARS2_+_30882048.24-all~e39m1	0.434383	0.685471	0.559927	0.0567007	0.12548	0.0910904				0.863578	0.717659	0.790618
Trafficking+Mitochondria+Motility=VARS2_+_30882141.24-all~e39m1	-0.636169	-0.0621983	-0.349184	0.148245	-0.196118	-0.0239367	-3.99192	-3.73799	-3.86495	-0.610919	0.0310524	-0.289933	-0.240004	-0.386136	-0.31307		-1.39992		0.323892	0.324341	0.324116
Trafficking+Mitochondria+Motility=negATP5A1_-_43680112.22-NM_004046	0.0290774	0	0.0145387	0	0.00106822	0.000534108	-0.0140241	-0.051559	-0.0327915	0.0154262	-0.0488958	-0.0167348	-0.2181	-0.121907	-0.170004		-0.121358	-0.0606792	-0.12768	-0.187054	-0.157367
Trafficking+Mitochondria+Motility=negATP5A1_+_43679527.25-NM_004046	-0.264286	-0.0853042	-0.174795	0.201855	0.0348664	0.118361	0.0630379	-0.0916071	-0.0142846	0.568255	0.0526532	0.310454	0	-0.171579	-0.0857894	0.432816	0.223895	0.328356	0.602201	0.341619	0.47191
Trafficking+Mitochondria+Motility=negCCT7_+_73461600.23-NR_029403	-0.259026	0.0523083	-0.103359	0.134653	-0.153771	-0.00955876	-0.164528	-0.118977	-0.141752	-0.309719	-0.531359	-0.420539	0.545641	0	0.272821	-0.0853806	0.0561973	-0.0145917	-0.175453	-0.1989	-0.187177
Trafficking+Mitochondria+Motility=negCRNKL1_+_20037633.25-NM_016652	0.222507	0.216594	0.21955	0.00183824	0.0368286	0.0193334	0.0280927	0.0037586	0.0159256	-0.133898	-0.219528	-0.176713	-0.193358	0.108151	-0.0426035	-0.289296	0.167165	-0.0610656	-0.350075	-0.256275	-0.303175
Trafficking+Mitochondria+Motility=negCSTF1_+_54967506.24-NM_001324	-0.0670919	0.134014	0.0334612	-0.149098	-0.123447	-0.136273	0.0509863	0.0238984	0.0374423	0.168954	0.0189426	0.0939482	0.0677596	-0.00570926	0.0310252	0.0866377	-0.240792	-0.0770773	0.0995654	0.091726	0.0956457
Trafficking+Mitochondria+Motility=negEIF2S2_+_32699602.25-all	0.190297	0.0840362	0.137167	-0.00162987	-0.158629	-0.0801293	-0.283352	0.0524089	-0.115472	0.0838743	0.0393693	0.0616218	-0.103109	0.388323	0.142607	0.527275	0.0698041	0.298539	0.353662	-0.0551267	0.149268
Trafficking+Mitochondria+Motility=negFBXO5_+_153303581.25-all	0	-0.166264	-0.0831318	-0.0154957	0.106848	0.0456759	0.018528	0.0299706	0.0242493	0.0711023	-0.156481	-0.0426891	0.0328565	-0.247484	-0.107314	-0.0267109	-0.0752385	-0.0509747	-0.188862	-0.00948108	-0.0991717
Trafficking+Mitochondria+Motility=negILF3_+_10764311.25-NM_001137673	0.0717629	-0.19209	-0.0601637	-0.158462	0.0468627	-0.0557999	0.0224126	0.09894	0.0606763	-0.120185	-0.262682	-0.191433	-0.038509	0.164302	0.0628963	-0.166476	-0.0637763	-0.115126	-0.127162	0.166047	0.0194428
Trafficking+Mitochondria+Motility=negNKAP_-_119077098.25-all	-0.00965983	0.0523659	0.021353	-0.0916807	-0.16464	-0.128161	-0.0252558	-0.0344335	-0.0298446	-0.104711	0.200793	0.0480412	-0.121776	0.398596	0.13841	-0.0197126	0.2434	0.111844	0.0659053	0.1091	0.0875028
Trafficking+Mitochondria+Motility=negNMT1_-_43137780.24-all	-0.129984	-0.00395812	-0.0669711	0.0250489	-0.0199267	0.00256109	-0.308141	-0.11204	-0.21009	0.00912887	-0.0908874	-0.0408793	-0.208488	-0.139005	-0.173746	0.0295079	0.190614	0.110061	-0.179303	-0.108053	-0.143678
Trafficking+Mitochondria+Motility=negPSMC6_-_53174315.24-all	0.100182	-0.0185857	0.0407981	0.0594539	-0.0845674	-0.0125567	0.0881342	0.0290381	0.0585862	-0.137577	-0.00242707	-0.0700019	0.000258892	0.206147	0.103203	-0.0214211	0.286005	0.132292	-0.0167891	-0.0119854	-0.0143873
Trafficking+Mitochondria+Motility=negRBBP4_-_33116622.25-NM_001135256	0.0535307	-0.296788	-0.121629	0.0119465	0.185353	0.0986498	-0.109605	-0.27572	-0.192662	0.20161	0.00921176	0.105411	0.150032	-0.141492	0.00426966	0.145575	-0.31373	-0.0840774	0.0158092	-0.789985	-0.387088
Trafficking+Mitochondria+Motility=negRNGTT_-_89672251.23-NM_001286428	-0.0374033	0.00217554	-0.0176139	0.0585868	-0.198094	-0.0697534	0.0510021	-0.243905	-0.0964515	-0.42929	0.0571189	-0.186085	0.0709153	-0.202637	-0.0658607	0.265793	-0.126349	0.0697217	0	0.163522	0.0817608
Trafficking+Mitochondria+Motility=negRPL17_+_47018087.24-NM_001035006	-0.0558384	0.00484606	-0.0254962	-0.0664844	0	-0.0332422	0.0253633	0	0.0126816	0	0.101415	0.0507073	0.00868929	0.0210211	0.0148552	0.261241	-0.038076	0.111583	0.0551402	0.104858	0.0799992
Trafficking+Mitochondria+Motility=negRPS11_+_49998653.25-all	0.0728784	0.0332404	0.0530594	0.0705086	-0.142018	-0.0357548	-0.338922	0.0247552	-0.157084	0.00788234	-0.286947	-0.139532	-0.185224	0.00495132	-0.0901363	-0.101501	-0.0850744	-0.0932879	0.00739353	0.269787	0.13859
Trafficking+Mitochondria+Motility=negRPS14_+_149829067.23-NM_001025071	-0.0123609	-0.114583	-0.0634719	-0.134968	0.0848412	-0.0250634	-0.120502	0.101437	-0.00953238	-0.394725	0.373561	-0.0105821	-0.13967	-0.138427	-0.139048	0.293981	0.165561	0.229771	0.32032	0.0595129	0.189916
Trafficking+Mitochondria+Motility=negSRSF1_+_56083997.25-NM_001078166	0.00255343	0.18174	0.0921469	-0.126521	0.167078	0.0202783	0.0676565	-0.144502	-0.0384226	-0.00357858	-0.00300602	-0.0032923	0.505793	0.642998	0.574395	0.523055	-0.18782	0.167617	-0.370348	0	-0.185174
Trafficking+Mitochondria+Motility=negSUPT16H_-_21852380.25-all	-0.00623126	-0.167004	-0.0866175	0.00746033	-0.100038	-0.0462888	-0.0806602	0.0722162	-0.00422198	0.0780846	0.128653	0.103369	-0.139478	0.181918	0.0212196	-0.0412944	0	-0.0206472	-0.019734	0.0255057	0.00288585
Trafficking+Mitochondria+Motility=negTUBGCP3_-_113242986.21-NM_006322	0.169624	-0.0189311	0.0753463	-0.022832	0.0854526	0.0313103	0	-0.0936036	-0.0468018	-0.283702	0	-0.141851	0.0963246	-0.567352	-0.235514	-0.373835	0.0963699	-0.138733	0.16763	-0.155166	0.00623202
Unassigned=DPH6_-_35838249.23-all~e39m1	-0.34137	-0.372092	-0.356731	-0.0704189	-0.0604192	-0.065419	-0.255635	-0.70391	-0.479773	-0.182304	-0.370163	-0.276234	-0.0794195	-1.12274	-0.60108	-0.887213	-0.756901	-0.822057	-0.514516	0.278765	-0.117876
Unassigned=DPY30_+_32264807.23-all~e39m1	3.58829									1.08442	-2.13393	-0.524755
Unassigned=DPY30_+_32264844.24-all~e39m1	2.90826						1.09919	0.742229	0.920711	1.21596
Unassigned=HJURP_-_234763148.24-all~e39m1	0.762821	0.661951	0.712386	0.8157	0.959335	0.887518	0.409999	0.378634	0.394317	-0.29328	1.70462	0.70567	-0.513193	-0.308699	-0.410946	-0.988266	0.553235	-0.217515	-0.00936595	0.622954	0.306794
Unassigned=TELO2_+_1543463.23-all~e39m1	1.09671	1.27002	1.18336	1.19504	1.15365	1.17434	0.935398	0.963973	0.949686	0.450278	1.39003	0.920156	0.326883	0.960977	0.64393	0.791546	0.273964	0.532755	0.137475	-0.062062	0.0377065
Unassigned=TTI2_+_33370591.24-ENST00000360742.5~e39m1	0.625038	0.912402	0.76872	0.33318	0.10989	0.221535	0.478612	0.646045	0.562328	0.541124	0.498029	0.519577	0.455074	0.783722	0.619398	1.07473	0.442003	0.758368	0.407685	-0.060749	0.173468
essential_crispri=BTF3_-_72794519.24-all~e39m1	-0.934461	-0.751099	-0.84278	-0.141922	-0.454865	-0.298393	-0.752356	-0.501749	-0.627053	-0.589799	0.571428	-0.00918564	0.0424671	-0.814523	-0.386028	0.635928	-0.502977	0.0664756	0.0382037	-0.469535	-0.215666
essential_crispri=BTF3_+_72794353.24-all~e39m1	-0.335597	-0.123678	-0.229638	-0.319301	0.00533572	-0.156982	0.24619	0.282921	0.264555	0.304763	-0.38772	-0.0414785	-0.380597	0.263725	-0.0584357	0.137123	0.0438334	0.0904781	-0.0897462	-0.548453	-0.3191
essential_crispri=CHCHD4_+_14166114.24-all~e39m1	0.896397	-0.302926	0.296735	-0.32056	-0.208223	-0.264391	-1.36216	-1.80439	-1.58327	-0.49112	-1.82245	-1.15678	-0.231228	0.504088	0.13643	0.330158	-0.695111	-0.182476	-0.644189	-0.66693	-0.65556
essential_crispri=EIF4G2_+_10830424.24-ENST00000524932.1,ENST00000527419.1,ENST00000532570.1,ENST00000530211.1,ENST00000530702.1~e39m1	-0.328453	0.384942	0.0282447	0.0142955	-0.190755	-0.08823	0.096281	-0.246428	-0.0750735	-0.720488	0.0903336	-0.315077	-0.478283	0.3415	-0.0683914	-0.271894	-0.145775	-0.208835	-0.552792	-0.769395	-0.661093
essential_crispri=EXOSC8_-_37574976.24-all~e39m1	2.21616	-0.291555	0.962304	1.48613	0.0772001	0.781664	0.0267919	-1.90663	-0.939921		-0.286506
essential_crispri=HSD17B10_+_53461274.24-all~e39m1	0.729674	0.629068	0.679371	1.25473	1.17969	1.21721	-3.42889	-3.59749	-3.51319	1.18533	0.734872	0.9601	0.432182	0.915708	0.673945	-1.22085	-0.435568	-0.828209	-0.47214	0.199009	-0.136566
essential_crispri=IMMT_-_86422566.24-ENST00000449247.2,ENST00000442664.2~e39m1	1.54429	0.966588	1.25544	1.04864	0.864227	0.956434	-0.571596	-1.84836	-1.20998	0.747562	0.292639	0.520101
essential_crispri=IMMT_-_86422569.22-ENST00000449247.2,ENST00000442664.2~e39m1							-1.2285
essential_crispri=KPNB1_+_45727465.24-all~e39m1							-0.147033	-0.349984	-0.248508
essential_crispri=MRPL3_+_131221564.24-all~e39m1	0.343311	-0.181134	0.0810888	-0.199891	0.210468	0.00528819	-1.46997	-1.76208	-1.61603	-0.0502228	1.38992	0.66985	-0.0452292	0.189429	0.0721	-0.138096	-0.490807	-0.314452	0.0586013	0.321277	0.189939
essential_crispri=MTPAP_+_30638061.22-all~e39m1	-0.312789	-0.723479	-0.518134	-1.08073	-0.249855	-0.665292	-2.18509	-3.43499	-2.81004	-0.600727	-1.02782	-0.814273					-0.732436
essential_crispri=RARS2_-_88299688.23-all~e39m1	1.33464	0.00407913	0.669358	0.249048	0.130049	0.189549	-0.295353	-1.42743	-0.861389	1.45637	0.493915	0.975144	-0.951318	-0.787968	-0.869643	0.708381	0.00174556	0.355063	-0.929402	-1.38055	-1.15498
essential_crispri=RARS2_+_88299671.24-all~e39m1	0.0306508	-0.0143897	0.00813053	0.0307559	0.0594111	0.0450835	-0.99284	-0.926554	-0.959697	-0.00359496	-0.250488	-0.127041	-0.451322	-0.152538	-0.30193	-0.0512863	-0.127683	-0.0894845	-0.395043	-0.498617	-0.44683
essential_crispri=RARS2_+_88299706.24-all~e39m1	-0.236314	0.234341	-0.000986675	0.229599	0.165236	0.197417	-1.29138	-1.37779	-1.33458	0.573533	0.394404	0.483968	-0.523964	-0.376002	-0.449983	0.421348	-0.231093	0.0951273	-0.495946	-0.452013	-0.473979
essential_crispri=RPL17_-_47018777.24-ENST00000579248.1,ENST00000580261.1,ENST00000418495.1~e39m1	0.147137	0.825289	0.486213	0.391791	0.620445	0.506118	-0.179637	-0.00216471	-0.0909008	0.299754	-0.0239402	0.137907	-0.720504	-0.466069	-0.593286	-0.24624	-0.0721397	-0.15919	0.216635	-0.401474	-0.0924195
essential_crispri=RPS14_-_149829121.23-ENST00000401695.3,ENST00000407193.1,ENST00000312037.5~e39m1	0.403118	-0.44292	-0.0199008	-0.0287448	0.0897561	0.0305056	0.112867	0.0805673	0.0967169	0.0319277	0.125555	0.0787412	-0.292521	-0.0127302	-0.152626	-0.309254	0.501265	0.0960056	0.264547	0.18349	0.224018
essential_crispri=SEH1L_-_12948039.24-all~e39m1	0.349984	0.0887623	0.219373	0.117642	0.741184	0.429413	0.473442	-0.403691	0.0348757	0.0390864	-2.50755	-1.23423	-1.13898	0.381173	-0.378903	1.0181	-0.132647	0.442728	-1.79434	-1.11305	-1.4537
essential_crispri=SEH1L_-_12948044.22-all~e39m1	0.141551	0.513063	0.327307	0.347365	0.325148	0.336256	0.219889	0.186308	0.203098	-0.375275	0.475702	0.0502136	-1.08481	-0.92555	-1.00518	-0.0136154	-0.652865	-0.33324	-0.646929	-0.389604	-0.518266
Trafficking+Mitochondria+Motility=BTF3_-_72794519.24-all~e39m1	-0.934461	-0.751099	-0.84278	-0.141922	-0.454865	-0.298393	-0.752356	-0.501749	-0.627053	-0.589799	0.571428	-0.00918564	0.0424671	-0.814523	-0.386028	0.635928	-0.502977	0.0664756	0.0382037	-0.469535	-0.215666
Trafficking+Mitochondria+Motility=BTF3_+_72794353.24-all~e39m1	-0.335597	-0.123678	-0.229638	-0.319301	0.00533572	-0.156982	0.24619	0.282921	0.264555	0.304763	-0.38772	-0.0414785	-0.380597	0.263725	-0.0584357	0.137123	0.0438334	0.0904781	-0.0897462	-0.548453	-0.3191
Trafficking+Mitochondria+Motility=C14orf2_-_104387635.24-ENST00000286953.3,ENST00000557040.1~e39m1	0.00753508	-0.299854	-0.14616	0.0204803	0.247355	0.133918	0.145496	0.266451	0.205973	0.137848	0.690401	0.414124	0.042689	-0.255825	-0.106568	0.376522	-0.603109	-0.113293	-1.40126	-0.864542	-1.1329
Trafficking+Mitochondria+Motility=C14orf2_+_104387796.23-ENST00000286953.3,ENST00000557040.1~e39m1	0.667273	-0.0976474	0.284813	0.150093	0.21868	0.184386	0.0849623	-0.217772	-0.066405	0.316296	-0.95197	-0.317837	-0.1458	-1.42557	-0.785685	-0.424163	-0.733003	-0.578583	-0.669373	-1.63805	-1.15371
Trafficking+Mitochondria+Motility=C14orf2_+_104387805.23-ENST00000286953.3,ENST00000557040.1~e39m1	-0.616978	-0.156844	-0.386911	0.080402	0.345129	0.212765	0.185007	0.222866	0.203936	0.586052	0.238155	0.412104	-0.0788578	-1.06517	-0.572013	0.299756	0.547521	0.423638	-0.123247	-1.58136	-0.852304
Trafficking+Mitochondria+Motility=C14orf2_+_104387805.23-ENST00000286953.3,ENST00000557040.1~e39m1	-0.616978	-0.156844	-0.386911	0.080402	0.345129	0.212765	0.185007	0.222866	0.203936	0.586052	0.238155	0.412104	-0.0788578	-1.06517	-0.572013	0.299756	0.547521	0.423638	-0.123247	-1.58136	-0.852304
Trafficking+Mitochondria+Motility=CHCHD1_+_75541877.24-all~e39m1	0.0104686	-0.259396	-0.124464	-0.00717114	-0.124712	-0.0659415	-0.0671237	0.116363	0.0246197	-0.292415	-0.168775	-0.230595	-0.793667	-0.212636	-0.503151	-0.395514	-0.219194	-0.307354	-0.768244	-0.644952	-0.706598
Trafficking+Mitochondria+Motility=CHCHD1_+_75541877.24-all~e39m1	0.0104686	-0.259396	-0.124464	-0.00717114	-0.124712	-0.0659415	-0.0671237	0.116363	0.0246197	-0.292415	-0.168775	-0.230595	-0.793667	-0.212636	-0.503151	-0.395514	-0.219194	-0.307354	-0.768244	-0.644952	-0.706598
Trafficking+Mitochondria+Motility=CHCHD1_+_75541887.23-all~e39m1	-0.0423292	-0.105815	-0.0740719	-0.150871	-0.198681	-0.174776	-0.0800408	-0.0209308	-0.0504858	-0.192127	-0.310563	-0.251345	-0.552708	-0.360073	-0.456391	-0.0533432	-0.396875	-0.225109	-0.693774	-0.39811	-0.545942
Trafficking+Mitochondria+Motility=CHCHD4_+_14166114.24-all~e39m1	0.896397	-0.302926	0.296735	-0.32056	-0.208223	-0.264391	-1.36216	-1.80439	-1.58327	-0.49112	-1.82245	-1.15678	-0.231228	0.504088	0.13643	0.330158	-0.695111	-0.182476	-0.644189	-0.66693	-0.65556
Trafficking+Mitochondria+Motility=CHCHD4_+_14166114.24-all~e39m1	0.896397	-0.302926	0.296735	-0.32056	-0.208223	-0.264391	-1.36216	-1.80439	-1.58327	-0.49112	-1.82245	-1.15678	-0.231228	0.504088	0.13643	0.330158	-0.695111	-0.182476	-0.644189	-0.66693	-0.65556
Trafficking+Mitochondria+Motility=COQ2_-_84205900.24-all~e39m1	3.16711	2.96276	3.06493	4.13763	3.64464	3.89114	-0.617044	-1.15939	-0.888219	3.33295									2.26916	0.528454	1.39881
Trafficking+Mitochondria+Motility=GNPAT_-_231376974.23-all~e39m1	-0.0130642	-0.201856	-0.10746	-0.0338466	0.0370618	0.00160763	-0.412545	-0.18465	-0.298597	-0.208142	-0.50877	-0.358456	-0.0347683	-0.04097	-0.0378691	0.659871	0.648361	0.654116	0.22688	0.705191	0.466035
Trafficking+Mitochondria+Motility=GRSF1_-_71705555.23-all~e39m1	1.81061	1.94778	1.87919	3.447	3.99288	3.71994	-0.332847	-0.537921	-0.435384	3.70938	4.49581	4.1026	1.53053	1.49493	1.51273	1.93449	1.98021	1.95735	0.094055	0.308212	0.201134
Trafficking+Mitochondria+Motility=IMMT_-_86422566.24-ENST00000449247.2,ENST00000442664.2~e39m1	1.54429	0.966588	1.25544	1.04864	0.864227	0.956434	-0.571596	-1.84836	-1.20998	0.747562	0.292639	0.520101
Trafficking+Mitochondria+Motility=IMMT_-_86422569.22-ENST00000449247.2,ENST00000442664.2~e39m1							-1.2285
Trafficking+Mitochondria+Motility=ISCA2_+_74960428.23-all~e39m1	3.2096	3.38404	3.29682	4.29596	4.33987	4.31792	-3.17815	-3.35731	-3.26773	3.77148	4.00339	3.88744	0.889795	0.3771	0.633448	0.916219	-0.0727021	0.421759	0.195108	0.0353832	0.115246
Trafficking+Mitochondria+Motility=MRPL3_+_131221564.24-all~e39m1	0.343311	-0.181134	0.0810888	-0.199891	0.210468	0.00528819	-1.46997	-1.76208	-1.61603	-0.0502228	1.38992	0.66985	-0.0452292	0.189429	0.0721	-0.138096	-0.490807	-0.314452	0.0586013	0.321277	0.189939
Trafficking+Mitochondria+Motility=MTPAP_+_30638061.22-all~e39m1	-0.312789	-0.723479	-0.518134	-1.08073	-0.249855	-0.665292	-2.18509	-3.43499	-2.81004	-0.600727	-1.02782	-0.814273					-0.732436
Trafficking+Mitochondria+Motility=PDSS1_-_26986812.25-all~e39m1	0.50573	0.919832	0.712781	2.05704	2.18645	2.12174	-1.07485	-0.668401	-0.871623	2.04867	2.67423	2.36145	1.56025	1.93154	1.74589	2.86773	3.2814	3.07456	0.524875	-0.103855	0.21051
Trafficking+Mitochondria+Motility=PDSS2_+_107780714.22-all~e39m1	2.10556	1.79075	1.94816	2.13275			-0.567393	-1.21129	-0.889342	1.27594	2.97739	2.12666	1.43261	1.30381	1.36821	1.76859	3.59751	2.68305	2.04944	0.494134	1.27179
Trafficking+Mitochondria+Motility=PET117_-_18118620.24-all~e39m1				-0.33495	-0.358309	-0.346629	-0.294929	-0.253272	-0.2741										-0.743786
Trafficking+Mitochondria+Motility=PIGF_+_46844151.22-all~e39m1	-0.767416	-1.10306	-0.935239	-0.880962	-1.17466	-1.02781	-1.25231	-1.34541	-1.29886	-0.731771	-1.16484	-0.948305	-1.08548	-1.55042	-1.31795	-1.39304	-1.35165	-1.37235	-0.953007	-1.10718	-1.03009
Trafficking+Mitochondria+Motility=PPOX_-_161136289.24-all~e39m1	1.16952	1.05802	1.11377	1.5482	1.16502	1.35661	-1.13832	-1.20132	-1.16982	0.577479	0.934505	0.755992	-1.40574	-0.801719	-1.10373	-0.91977	-1.377	-1.14838	-0.081787	0.114896	0.0165546
Trafficking+Mitochondria+Motility=RARS2_-_88299688.23-all~e39m1	1.33464	0.00407913	0.669358	0.249048	0.130049	0.189549	-0.295353	-1.42743	-0.861389	1.45637	0.493915	0.975144	-0.951318	-0.787968	-0.869643	0.708381	0.00174556	0.355063	-0.929402	-1.38055	-1.15498
Trafficking+Mitochondria+Motility=RARS2_+_88299671.24-all~e39m1	0.0306508	-0.0143897	0.00813053	0.0307559	0.0594111	0.0450835	-0.99284	-0.926554	-0.959697	-0.00359496	-0.250488	-0.127041	-0.451322	-0.152538	-0.30193	-0.0512863	-0.127683	-0.0894845	-0.395043	-0.498617	-0.44683
Trafficking+Mitochondria+Motility=RARS2_+_88299706.24-all~e39m1	-0.236314	0.234341	-0.000986675	0.229599	0.165236	0.197417	-1.29138	-1.37779	-1.33458	0.573533	0.394404	0.483968	-0.523964	-0.376002	-0.449983	0.421348	-0.231093	0.0951273	-0.495946	-0.452013	-0.473979
Trafficking+Mitochondria+Motility=RPS29_-_50052869.24-all~e39m1	-0.513704	-0.360432	-0.437068	0.10275	0.186153	0.144452	0.103735	-0.241859	-0.0690623	0.57929	0.721169	0.65023	-0.0105962	-0.533699	-0.272147	-0.944955	0.561549	-0.191703	-1.0967	-0.0889799	-0.592838
Trafficking+Mitochondria+Motility=SLC30A9_-_41992573.23-all~e39m1	0.339759	0.363938	0.351848	0.505323	0.728076	0.6167	-0.667753	-0.722688	-0.695221	0.925349	1.07019	0.997769	-0.202665	-0.210946	-0.206805	-0.649259	-0.281209	-0.465234	-1.12227	-0.625435	-0.873852
Trafficking+Mitochondria+Motility=STARD7_+_96874552.24-all~e39m1	0.843702	1.01549	0.929595	1.46306	1.85645	1.65975	0.158484	0.144989	0.151737	1.84132	2.15538	1.99835	1.17661	1.49245	1.33453	1.24166	1.38949	1.31558	1.30683	1.71578	1.5113
Trafficking+Mitochondria+Motility=TIMM22_+_900416.23-all~e39m1	0.0828134	0.0475163	0.0651649	0.392069	0.563306	0.477688	-0.536548	-0.541558	-0.539053	0.792999	0.528019	0.660509	-0.114225	-0.464391	-0.289308	0.488295	0.11591	0.302103	-1.00595	-0.518207	-0.762076
essential_crispri=BTF3_-_72794519.24-all~e39m1	-0.934461	-0.751099	-0.84278	-0.141922	-0.454865	-0.298393	-0.752356	-0.501749	-0.627053	-0.589799	0.571428	-0.00918564	0.0424671	-0.814523	-0.386028	0.635928	-0.502977	0.0664756	0.0382037	-0.469535	-0.215666
essential_crispri=BTF3_+_72794353.24-all~e39m1	-0.335597	-0.123678	-0.229638	-0.319301	0.00533572	-0.156982	0.24619	0.282921	0.264555	0.304763	-0.38772	-0.0414785	-0.380597	0.263725	-0.0584357	0.137123	0.0438334	0.0904781	-0.0897462	-0.548453	-0.3191
essential_crispri=CHCHD4_+_14166114.24-all~e39m1	0.896397	-0.302926	0.296735	-0.32056	-0.208223	-0.264391	-1.36216	-1.80439	-1.58327	-0.49112	-1.82245	-1.15678	-0.231228	0.504088	0.13643	0.330158	-0.695111	-0.182476	-0.644189	-0.66693	-0.65556
essential_crispri=CHCHD4_+_14166114.24-all~e39m1	0.896397	-0.302926	0.296735	-0.32056	-0.208223	-0.264391	-1.36216	-1.80439	-1.58327	-0.49112	-1.82245	-1.15678	-0.231228	0.504088	0.13643	0.330158	-0.695111	-0.182476	-0.644189	-0.66693	-0.65556
essential_crispri=IMMT_-_86422566.24-ENST00000449247.2,ENST00000442664.2~e39m1	1.54429	0.966588	1.25544	1.04864	0.864227	0.956434	-0.571596	-1.84836	-1.20998	0.747562	0.292639	0.520101
essential_crispri=IMMT_-_86422569.22-ENST00000449247.2,ENST00000442664.2~e39m1							-1.2285
essential_crispri=MRPL3_+_131221564.24-all~e39m1	0.343311	-0.181134	0.0810888	-0.199891	0.210468	0.00528819	-1.46997	-1.76208	-1.61603	-0.0502228	1.38992	0.66985	-0.0452292	0.189429	0.0721	-0.138096	-0.490807	-0.314452	0.0586013	0.321277	0.189939
essential_crispri=MTPAP_+_30638061.22-all~e39m1	-0.312789	-0.723479	-0.518134	-1.08073	-0.249855	-0.665292	-2.18509	-3.43499	-2.81004	-0.600727	-1.02782	-0.814273					-0.732436
essential_crispri=RARS2_-_88299688.23-all~e39m1	1.33464	0.00407913	0.669358	0.249048	0.130049	0.189549	-0.295353	-1.42743	-0.861389	1.45637	0.493915	0.975144	-0.951318	-0.787968	-0.869643	0.708381	0.00174556	0.355063	-0.929402	-1.38055	-1.15498
essential_crispri=RARS2_+_88299671.24-all~e39m1	0.0306508	-0.0143897	0.00813053	0.0307559	0.0594111	0.0450835	-0.99284	-0.926554	-0.959697	-0.00359496	-0.250488	-0.127041	-0.451322	-0.152538	-0.30193	-0.0512863	-0.127683	-0.0894845	-0.395043	-0.498617	-0.44683
essential_crispri=RARS2_+_88299706.24-all~e39m1	-0.236314	0.234341	-0.000986675	0.229599	0.165236	0.197417	-1.29138	-1.37779	-1.33458	0.573533	0.394404	0.483968	-0.523964	-0.376002	-0.449983	0.421348	-0.231093	0.0951273	-0.495946	-0.452013	-0.473979

## Sheet: DCFDA_antioxidants
	MitoQ_10uM			MitoTempo_10uM			Trolox_1mM			untreated
sgRNA ID	Rep1	Rep2	average	Rep1	Rep2	average	Rep1	Rep2	average	Rep1	Rep2	average
Apoptosis+Cancer+Other_Cancer=ALDOA_+_30077177.24-ENST00000395240.3~e39m1	1.21536	-0.0713283	0.572018	0.48123	0.354121	0.417676	-2.15066	-0.751044	-1.45085	0.321811	0.546172	0.433992
Apoptosis+Cancer+Other_Cancer=ARL2BP_-_57279295.24-all~e39m1	-0.252141	-0.174343	-0.213242	-0.167768	-0.205011	-0.18639	0.134903	0.0613335	0.0981183	0.0397736	0.281601	0.160687
Apoptosis+Cancer+Other_Cancer=ARNT_+_150849012.25-all~e39m1	-0.177653	-0.149706	-0.163679	-0.827826	-0.578781	-0.703303	-0.529111	-0.374981	-0.452046	-0.369325	-0.397092	-0.383209
Apoptosis+Cancer+Other_Cancer=ARNT_+_150849045.24-all~e39m1	-0.0462042	-0.443562	-0.244883	-0.411482	-0.446009	-0.428745	-0.0857318	0.0338199	-0.0259559	-0.408286	0.113746	-0.14727
Apoptosis+Cancer+Other_Cancer=ATXN10_-_46067828.24-all~e39m1	0.415105	0.204538	0.309822	-0.145419	-0.522856	-0.334137	0.0074171	0.603355	0.305386	0.211435	0.0556833	0.133559
Apoptosis+Cancer+Other_Cancer=DIRAS1_-_2721171.24-ENST00000323469.4~e39m1	-0.712274	-0.279254	-0.495764	-0.598133	-0.163022	-0.380578	-0.282584	-0.0240653	-0.153324	-0.691904	-0.341804	-0.516854
Apoptosis+Cancer+Other_Cancer=EIF4G2_+_10830424.24-ENST00000524932.1,ENST00000527419.1,ENST00000532570.1,ENST00000530211.1,ENST00000530702.1~e39m1	0.494747	0.322078	0.408412	-0.276594	0.663485	0.193446	0.453754	-0.669156	-0.107701	2.52121	2.21204	2.36662
Apoptosis+Cancer+Other_Cancer=ENO1_+_8938733.23-all~e39m1	0.034749	0.314773	0.174761	0.187054	-0.13173	0.0276624	-1.59392	-1.19751	-1.39571	-0.342295	-0.337687	-0.339991
Apoptosis+Cancer+Other_Cancer=FKBP8_+_18653496.24-ENST00000596558.2~e39m1	0.191084	0.249173	0.220129	-0.197338	-0.241267	-0.219303	-0.131167	0.00650951	-0.0623288	-0.106186	0.208253	0.0510337
Apoptosis+Cancer+Other_Cancer=HIF1A_-_62162470.24-all~e39m1	1.0513	-0.11513	0.468084	0.131936	-0.353229	-0.110647	-0.470683	-0.362012	-0.416348	-0.675619	0.254385	-0.210617
Apoptosis+Cancer+Other_Cancer=HIF1A_-_62162528.24-all~e39m1	0.747651	0.231058	0.489355	-0.313834	-0.287401	-0.300618	0.526868	0.0403087	0.283588	-0.221894	-0.185957	-0.203925
Apoptosis+Cancer+Other_Cancer=MCM5_-_35796345.23-all~e39m1	-0.404454	-0.54757	-0.476012	-0.568177	-0.533777	-0.550977	0.848835	0.873345	0.86109	-0.86542	-0.539816	-0.702618
Apoptosis+Cancer+Other_Cancer=MCTS1_+_119737960.24-all~e39m1	0.249236	0.470452	0.359844	0.970298	1.21166	1.09098	0.589105	0.237291	0.413198	1.12128	0.871946	0.996611
Apoptosis+Cancer+Other_Cancer=MYC_+_128747780.24-all~e39m1	-0.169488	0.0124637	-0.078512	0.217256	0.179795	0.198525	0.0455934	0.280829	0.163211	-0.279964	0.00766006	-0.136152
Apoptosis+Cancer+Other_Cancer=NDUFB8_-_102289597.24-all~e39m1	-0.847458			3.72678	-0.303097	1.71184	1.50648
Apoptosis+Cancer+Other_Cancer=NR4A2_-_157198730.24-ENST00000409572.1~e39m1	0.257532	0.457574	0.357553	-0.561107	-0.350135	-0.455621	-0.175952	0.369727	0.0968876	-0.168414	-0.458426	-0.31342
Apoptosis+Cancer+Other_Cancer=NR4A3_-_102584183.24-all~e39m1	0.106302	0.325244	0.215773	-0.314593	0.135774	-0.0894094	-0.564713	-0.596431	-0.580572	0.195935	-0.0226098	0.0866626
Apoptosis+Cancer+Other_Cancer=PSMA1_-_14541762.22-all~e39m1	0.911209	-0.0119877	0.449611	-0.137078	-1.72917	-0.933121	-0.469414	-0.0856679	-0.277541	-0.298076	0.0606117	-0.118732
Apoptosis+Cancer+Other_Cancer=SENP1_-_48499541.22-ENST00000004980.5,ENST00000448372.1,ENST00000551330.1~e39m1	0.224848	0.231724	0.228286	1.60374	1.88449	1.74411	0.321632	-0.571188	-0.124778	-1.32432	-0.249605	-0.786964
Apoptosis+Cancer+Other_Cancer=SENP1_-_48499938.24-ENST00000549518.1~e39m1	-0.356854	-0.258958	-0.307906	-0.241946	-0.138799	-0.190372	-0.244839	0.495146	0.125154	-0.737612	-0.362199	-0.549905
Apoptosis+Cancer+Other_Cancer=SFPQ_+_35658618.23-all~e39m1	-1.51899	-2.0014	-1.76019	-1.76854	-2.58111	-2.17483	-2.15238	-1.64503	-1.8987	-0.928307	-0.656673	-0.79249
Apoptosis+Cancer+Other_Cancer=SMYD2_-_214454684.24-all~e39m1		-0.827956			-2.76401		0.0767429	-1.5901	-0.75668		0.721671
Apoptosis+Cancer+Other_Cancer=SP1_+_53773966.24-all~e39m1	-0.0843704	0.938516	0.427073	0.98785	0.0704131	0.529131	0.204409	-0.250058	-0.0228247	1.6318	0.194368	0.913082
Apoptosis+Cancer+Other_Cancer=SP1_-_53774110.24-all~e39m1	0.235257	-0.210991	0.0121329	-0.108076	0.128013	0.00996847	-0.281969	0.12917	-0.0763997	0.122795	0.40359	0.263192
Apoptosis+Cancer+Other_Cancer=THRAP3_-_36690135.24-all~e39m1		-0.0265094			0.794595		-0.0621537
Apoptosis+Cancer+Other_Cancer=TP53BP1_-_43802648.24-ENST00000263801.3~e39m1	-0.118707	0.0121874	-0.0532599	-0.166744	0.00219573	-0.0822744	0.0950041	0.303473	0.199238	-0.333912	0.17419	-0.0798608
Apoptosis+Cancer+Other_Cancer=TSC2_+_2097415.25-ENST00000219476.3~e39m1	-0.0972256	-0.0860673	-0.0916464	-0.275287	0.0202719	-0.127508	0.118052	-0.0258464	0.0461026	0.134094	0.257279	0.195686
Apoptosis+Cancer+Other_Cancer=UGT1A1_+_234580518.23-ENST00000609637.1~e39m1	-0.391784	0.18749	-0.102147	-0.141852	-0.399737	-0.270795	0.224681	0.00877488	0.116728	-0.149333	0.0993307	-0.025001
Drug_Targets+Kinase_Phosphatase=ATP5B_-_57039772.25-all~e39m1				2.25762			-3.59111
Drug_Targets+Kinase_Phosphatase=EFTUD1_+_82554982.24-all~e39m1								-1.38945
Drug_Targets+Kinase_Phosphatase=HK2_+_75061095.22-all~e39m1	0.379577	0.569181	0.474379	-3.05885	-3.04192	-3.05038	-2.48523	-2.83863	-2.66193	-3.31858	-3.06497	-3.19177
Drug_Targets+Kinase_Phosphatase=HK2_-_75061288.24-all~e39m1	0.628942	0.843367	0.736155	-2.88411	-3.17063	-3.02737	-2.74449	-2.61325	-2.67887	-3.04783	-2.91839	-2.98311
Drug_Targets+Kinase_Phosphatase=HK3_-_176326270.26-all~e39m1		-0.706637		0.774178				1.14935			-0.480288
Drug_Targets+Kinase_Phosphatase=HK3_-_176326327.24-all~e39m1	-0.638432			1.10638	0.875925	0.991153	1.78687	-1.05943	0.36372	-0.74901	-0.457544	-0.603277
Drug_Targets+Kinase_Phosphatase=HSD17B10_+_53461274.24-all~e39m1	-0.365471	-1.62315	-0.994308	1.15152	1.19086	1.17119	-1.45139	-1.06064	-1.25601	1.39223	3.20022	2.29622
Drug_Targets+Kinase_Phosphatase=HSD17B10_-_53461152.22-all~e39m1	-0.866475	-1.07143	-0.968953	0.312137	0.878464	0.5953	-0.607746	-2.46064	-1.53419	3.45271	1.27883	2.36577
Drug_Targets+Kinase_Phosphatase=HSD17B10_-_53461249.24-all~e39m1	-2.08065	-1.71665	-1.89865	0.211408	2.3866	1.29901	-0.419279	-0.708244	-0.563762	1.03767	3.23082	2.13424
Drug_Targets+Kinase_Phosphatase=MED1_-_37607464.24-all~e39m1	0.0381836	-0.73572	-0.348768	-1.79689	-0.739255	-1.26807	0.181743	0.128643	0.155193	-0.307517	1.6429	0.66769
Drug_Targets+Kinase_Phosphatase=NDUFA8_+_124921973.24-all~e39m1	-0.116092	-0.134976	-0.125534	1.14775	1.05945	1.1036	-0.448026	-0.182912	-0.315469	2.25711	3.10088	2.679
Drug_Targets+Kinase_Phosphatase=NEDD8-MDP1_-_24701368.23-all~e39m1	1.7883	1.94612	1.86721	-1.01889	-0.606422	-0.812654	-0.428246	0.753469	0.162612	-2.0841	-0.74442	-1.41426
Drug_Targets+Kinase_Phosphatase=NRBP1_-_27651543.23-ENST00000379852.3~e39m1	-0.151762	-1.52749	-0.839625	-0.946206	0.438365	-0.25392	-2.11609	-1.6023	-1.8592	-1.49175	-1.98733	-1.73954
Drug_Targets+Kinase_Phosphatase=PFKM_-_48513196.24-ENST00000359794.5~e39m1	-0.13722	0.217597	0.040188	0.152419	0.32152	0.236969	-0.658462	-0.468019	-0.56324	-0.137308	0.31247	0.0875808
Drug_Targets+Kinase_Phosphatase=PGD_+_10459169.22-all~e39m1	-0.403643	-2.18341	-1.29353	-1.27034	-0.169156	-0.719749	-4.04212	-2.78831	-3.41521	-1.41417	2.83757	0.711703
Drug_Targets+Kinase_Phosphatase=RIOK2_+_96518986.21-all~e39m1				0.986108
Drug_Targets+Kinase_Phosphatase=RPL8_-_146017783.24-all~e39m1	0.541259	0.501592	0.521425	0.121888	-0.553795	-0.215954	-0.194985	0.250992	0.0280037	-0.322076	-0.661003	-0.491539
Drug_Targets+Kinase_Phosphatase=TRRAP_-_98476108.22-ENST00000359863.4,ENST00000355540.3~e39m1	0.093042	0.0379129	0.0654774	-0.2087	-0.138785	-0.173742	0.37952	-0.107858	0.135831	-0.369732	-0.267587	-0.31866
Drug_Targets+Kinase_Phosphatase=UBA1_-_47053322.23-ENST00000335972.6~e39m1		-2.1637		-1.79991	0.718877	-0.540519	0.213587	1.39361	0.8036	-1.13727	-0.0990232	-0.618145
Drug_Targets+Kinase_Phosphatase=UGT1A9_+_234580518.23-all~e39m1	-0.391784	0.18749	-0.102147	-0.141852	-0.399737	-0.270795	0.224681	0.00877488	0.116728	-0.149333	0.0993307	-0.025001
Drug_Targets+Kinase_Phosphatase=VDAC1_+_133340407.23-ENST00000395044.3,ENST00000395047.2~e39m1	-0.196162	-1.11037	-0.653268	-1.03221	0.296399	-0.367908	-2.04856	-0.8034	-1.42598	-2.0015	-2.28543	-2.14347
Drug_Targets+Kinase_Phosphatase=VDAC1_-_133340379.24-ENST00000395044.3,ENST00000395047.2~e39m1	0.672542	0.262783	0.467663	-2.97876	-1.39422	-2.18649	-0.738874	-0.289569	-0.514221	-0.902591	-2.08204	-1.49232
Drug_Targets+Kinase_Phosphatase=VDAC3_-_42249492.24-all~e39m1								-0.782766
Gene_Expression=DDX27_+_47836124.21-all~e39m1	0.746034	0.264546	0.50529	-2.53176	-1.86999	-2.20088	-0.912271	1.33086	0.209292	-2.1239	-1.01363	-1.56877
Gene_Expression=EIF2B3_-_45452050.21-all~e39m1	-1.80045	-1.05427	-1.42736	-0.607703	-0.452945	-0.530324	-0.933127	-0.337556	-0.635342	-1.09099	0.193033	-0.448981
Gene_Expression=EXOSC8_-_37574976.24-all~e39m1				-0.604853			-2.31932			-0.918754
Gene_Expression=LEO1_+_52263929.23-all~e39m1	0.128937	0.424377	0.276657	-0.196617	0.320296	0.0618392	-0.851574	-0.385976	-0.618775	-0.381396	-0.38803	-0.384713
Gene_Expression=TRNAU1AP_-_28879658.23-all~e39m1	-1.04247	-0.261768	-0.65212	-1.32744	-0.466307	-0.896874	0.0456406	-0.17066	-0.0625098	-1.53806	-1.42977	-1.48392
Membrane_Proteins=TMEM261_-_7799800.22-all~e39m1	-0.690829	-1.30117	-0.996	0.949394	1.55427	1.25183	-0.326993	-0.213248	-0.270121	2.98934	3.13678	3.06306
Stress_Proteostasis=CENPP_+_95087933.23-all~e39m1	0.0130353	0.344238	0.178637	-0.318831	1.06615	0.37366	-0.252521	-1.97765	-1.11508	-0.543375	-1.7624	-1.15289
Stress_Proteostasis=GNAQ_-_80646388.28-all~e39m1	-0.141132	-0.950332	-0.545732	-1.13398	0.439685	-0.347148	-0.376502	0.630363	0.12693	-0.394221	-0.0728736	-0.233547
Stress_Proteostasis=NEDD8_+_24701514.24-all~e39m1	-0.0651015	0.746829	0.340864	-2.78076	-1.53271	-2.15673	-0.916192	0.105392	-0.4054	-1.84159	0.468026	-0.686782
Stress_Proteostasis=PITRM1_+_3214891.22-all~e39m1	-1.11161	-1.85378	-1.48269	0.242398	0.471929	0.357163	-0.94914	-1.36492	-1.15703	-0.0515998	0.265641	0.107021
Stress_Proteostasis=UFM1_-_38924048.25-all~e39m1	-0.200395	-0.0264739	-0.113434	-1.0477	-1.24154	-1.14462	-0.027524	-0.0387369	-0.0331304	-0.889882	-0.863413	-0.876648
Trafficking+Mitochondria+Motility=AGPS_-_178257511.24-all~e39m1	-0.380234	-0.392393	-0.386314	-1.04159	-0.162941	-0.602267	0.669251	-0.453906	0.107672	-0.187272	-0.379579	-0.283425
Trafficking+Mitochondria+Motility=AGPS_-_178257644.24-all~e39m1	0.264152	-0.0784102	0.0928709	-0.737919	-0.751654	-0.744786	0.078036	0.487247	0.282642	0.0124664	-0.0851293	-0.0363315
Trafficking+Mitochondria+Motility=APOL2_+_36635699.27-all~e20m1	-0.629987	-0.704829	-0.667408	-1.81194	1.79099	-0.0104766	-0.614998	0.0477347	-0.283632	0.311262	-0.257659	0.0268015
Trafficking+Mitochondria+Motility=ATP5E_+_57607169.25-all~e39m1	0.489747	-0.178002	0.155873	-0.322362	-0.0393047	-0.180833	0.166931	0.411313	0.289122	-0.112958	-0.154812	-0.133885
Trafficking+Mitochondria+Motility=ATP5E_+_57607208.23-all~e39m1	0.345506	0.613988	0.479747	-0.262466	0.169468	-0.0464989	-0.138359	0.394665	0.128153	-0.349791	-0.630868	-0.490329
Trafficking+Mitochondria+Motility=ATP5E_-_57607267.25-all~e39m1	-0.272528	0.177452	-0.0475381	-0.0394346	-0.248954	-0.144194	0.0547191	-0.0251912	0.014764	0.589471	0.0878056	0.338638
Trafficking+Mitochondria+Motility=ATP5SL_+_41945774.24-all~e39m1	-0.592296	-0.750368	-0.671332	1.39076	1.79361	1.59219	-0.573099	-0.10877	-0.340934	1.44759	1.99512	1.72136
Trafficking+Mitochondria+Motility=BTF3_+_72794288.22-all~e39m1		-0.433874		-0.409054	-0.898304	-0.653679		1.2844
Trafficking+Mitochondria+Motility=BTF3_+_72794353.24-all~e39m1	0.892367	-0.420208	0.236079	-1.1617	1.0201	-0.0708001	0.551583	0.351867	0.451725	0.167764	-0.0236394	0.0720622
Trafficking+Mitochondria+Motility=BTF3_+_72794353.24-all~e39m1	0.892367	-0.420208	0.236079	-1.1617	1.0201	-0.0708001	0.551583	0.351867	0.451725	0.167764	-0.0236394	0.0720622
Trafficking+Mitochondria+Motility=BTF3_-_72794461.24-all~e39m1	-0.849413			-0.69425			-1.03369	-0.955377	-0.994535	1.01261
Trafficking+Mitochondria+Motility=BTF3_-_72794519.24-all~e39m1	-0.254904	0.497759	0.121428	-1.3328	-0.176942	-0.754872	0.475611	0.815733	0.645672	-0.441607	-1.30704	-0.874325
Trafficking+Mitochondria+Motility=BTF3_-_72794519.24-all~e39m1	-0.254904	0.497759	0.121428	-1.3328	-0.176942	-0.754872	0.475611	0.815733	0.645672	-0.441607	-1.30704	-0.874325
Trafficking+Mitochondria+Motility=C14orf2_+_104387796.23-ENST00000286953.3,ENST00000557040.1~e39m1	0.901809	-1.67719	-0.387692	-0.8396	0.819563	-0.0100187	0.368861	-0.994946	-0.313042	-1.54981	0.0116331	-0.769089
Trafficking+Mitochondria+Motility=C14orf2_+_104387796.23-ENST00000286953.3,ENST00000557040.1~e39m1	0.901809	-1.67719	-0.387692	-0.8396	0.819563	-0.0100187	0.368861	-0.994946	-0.313042	-1.54981	0.0116331	-0.769089
Trafficking+Mitochondria+Motility=C14orf2_+_104387805.23-ENST00000286953.3,ENST00000557040.1~e39m1	-1.40135	-2.25577	-1.82856	0.974412	-0.751212	0.1116	-0.746046	-1.30767	-1.02686	0.176367	0.676265	0.426316
Trafficking+Mitochondria+Motility=C14orf2_+_104387805.23-ENST00000286953.3,ENST00000557040.1~e39m1	-1.40135	-2.25577	-1.82856	0.974412	-0.751212	0.1116	-0.746046	-1.30767	-1.02686	0.176367	0.676265	0.426316
Trafficking+Mitochondria+Motility=C14orf2_+_104387805.23-ENST00000286953.3,ENST00000557040.1~e39m1	-1.40135	-2.25577	-1.82856	0.974412	-0.751212	0.1116	-0.746046	-1.30767	-1.02686	0.176367	0.676265	0.426316
Trafficking+Mitochondria+Motility=C14orf2_-_104387635.24-ENST00000286953.3,ENST00000557040.1~e39m1	-1.66884	-2.1842	-1.92652	0.383069	0.261899	0.322484	-0.849632	-0.897484	-0.873558	1.30484	1.45403	1.37944
Trafficking+Mitochondria+Motility=C14orf2_-_104387635.24-ENST00000286953.3,ENST00000557040.1~e39m1	-1.66884	-2.1842	-1.92652	0.383069	0.261899	0.322484	-0.849632	-0.897484	-0.873558	1.30484	1.45403	1.37944
Trafficking+Mitochondria+Motility=C1QBP_+_5342228.24-all~e39m1	-0.643801	-0.834775	-0.739288	0.360221	0.347446	0.353833	-0.255602	-0.78813	-0.521866	0.608925	1.08486	0.846892
Trafficking+Mitochondria+Motility=C1QBP_-_5342238.24-all~e39m1	-0.515121	-0.466798	-0.490959	-0.0786112	0.183075	0.0522317	-0.038966	-0.0881801	-0.0635731	-0.0916345	0.751477	0.329921
Trafficking+Mitochondria+Motility=CD3EAP_-_45910113.22-ENST00000589804.1~e39m1	-0.281605	-0.960525	-0.621065	-0.339222	-0.28922	-0.314221	-0.558084	-0.652793	-0.605438	-0.487446	-0.365889	-0.426668
Trafficking+Mitochondria+Motility=CHCHD1_+_75541877.24-all~e39m1	-0.070294	-0.33959	-0.204942	0.240603	1.15476	0.697682	0.0548774	-0.0961158	-0.0206192	1.08727	1.09183	1.08955
Trafficking+Mitochondria+Motility=CHCHD1_+_75541877.24-all~e39m1	-0.070294	-0.33959	-0.204942	0.240603	1.15476	0.697682	0.0548774	-0.0961158	-0.0206192	1.08727	1.09183	1.08955
Trafficking+Mitochondria+Motility=CHCHD1_+_75541877.24-all~e39m1	-0.070294	-0.33959	-0.204942	0.240603	1.15476	0.697682	0.0548774	-0.0961158	-0.0206192	1.08727	1.09183	1.08955
Trafficking+Mitochondria+Motility=CHCHD1_+_75541887.23-all~e39m1	-0.482914	-0.245041	-0.363978	0.0487328	0.296417	0.172575	0.0409599	0.256768	0.148864	0.3458	0.450221	0.398011
Trafficking+Mitochondria+Motility=CHCHD1_+_75541887.23-all~e39m1	-0.482914	-0.245041	-0.363978	0.0487328	0.296417	0.172575	0.0409599	0.256768	0.148864	0.3458	0.450221	0.398011
Trafficking+Mitochondria+Motility=CHCHD2_+_56174001.24-all~e39m1	-0.94423	1.31337	0.184568	0.77591			-0.849994	0.331454	-0.25927	1.28107	-0.272345	0.504362
Trafficking+Mitochondria+Motility=CHCHD2_+_56174239.24-all~e39m1	0.0494716	-0.18473	-0.0676294	-0.498689	-0.403112	-0.450901	0.0915667	0.260509	0.176038	-0.143452	-0.0447885	-0.09412
Trafficking+Mitochondria+Motility=CHCHD4_+_14166114.24-all~e39m1	-0.676829	-1.13361	-0.905222	0.221101	-0.592666	-0.185782	-0.90654	-0.327713	-0.617127	-0.0501739	0.344519	0.147173
Trafficking+Mitochondria+Motility=CHCHD4_+_14166114.24-all~e39m1	-0.676829	-1.13361	-0.905222	0.221101	-0.592666	-0.185782	-0.90654	-0.327713	-0.617127	-0.0501739	0.344519	0.147173
Trafficking+Mitochondria+Motility=CHCHD4_+_14166114.24-all~e39m1	-0.676829	-1.13361	-0.905222	0.221101	-0.592666	-0.185782	-0.90654	-0.327713	-0.617127	-0.0501739	0.344519	0.147173
Trafficking+Mitochondria+Motility=CISD3_-_36886618.24-all~e39m1	-0.268089	0.140771	-0.0636592	-0.0819742	-0.0643617	-0.0731679	0.194163	0.28407	0.239117	0.288471	0.500905	0.394688
Trafficking+Mitochondria+Motility=CISD3_-_36886774.24-all~e39m1	-0.0255579	0.151427	0.0629346	-0.400083	-0.103191	-0.251637	0.436386	0.329514	0.38295	-0.802786	0.10373	-0.349528
Trafficking+Mitochondria+Motility=CMC1_-_28283333.24-all~e39m1	-0.409277	0.0219815	-0.193648	0.393943	0.248067	0.321005	0.0235079	0.33556	0.179534	0.193384	0.24509	0.219237
Trafficking+Mitochondria+Motility=COQ10B_-_198318300.24-all~e39m1		-0.0578891					-0.500279			1.39613	0.7915	1.09382
Trafficking+Mitochondria+Motility=COQ2_-_84205804.22-all~e39m1	0.163946	-0.165311	-0.000682602	0.834163	1.26371	1.04894	-0.0224083	0.564812	0.271202	0.548411	0.979985	0.764198
Trafficking+Mitochondria+Motility=COQ2_-_84205900.24-all~e39m1	0.451839	-0.420238	0.0158004	0.480836	1.268	0.87442	-2.19024	-0.68947	-1.43986	0.249551	1.91193	1.08074
Trafficking+Mitochondria+Motility=COQ2_-_84205900.24-all~e39m1	0.451839	-0.420238	0.0158004	0.480836	1.268	0.87442	-2.19024	-0.68947	-1.43986	0.249551	1.91193	1.08074
Trafficking+Mitochondria+Motility=COQ5_+_120966978.23-all~e39m1	1.5678	0.189809	0.878805	-0.512192	-1.35555	-0.933869	0.421424	-0.681769	-0.130172
Trafficking+Mitochondria+Motility=COX10_+_13973027.23-all~e39m1	-0.255492	-0.223173	-0.239333	0.778209	0.714695	0.746452	0.227259	0.114609	0.170934	1.06609	1.00835	1.03722
Trafficking+Mitochondria+Motility=COX10_-_13972904.23-all~e39m1	-0.0263373	-0.152962	-0.0896497	0.0159073	0.666384	0.341146	-0.390039	0.420207	0.0150844	0.329426	0.152866	0.241146
Trafficking+Mitochondria+Motility=COX11_+_53045845.24-all~e39m1	-0.485188	-0.455858	-0.470523	-0.0233621	1.88443	0.930532	-0.195955	0.623386	0.213715	2.03643	1.43372	1.73507
Trafficking+Mitochondria+Motility=COX11_+_53045854.24-all~e39m1	-0.0728237	0.228347	0.0777617	0.271116	0.409393	0.340254	-0.689545	0.030811	-0.329367	-0.371151	0.766632	0.197741
Trafficking+Mitochondria+Motility=COX11_+_53045926.25-all~e39m1		0.767259		0.687735			-1.48951	0.119137	-0.685185	2.07761	0.666497	1.37205
Trafficking+Mitochondria+Motility=COX11_-_53045988.24-all~e39m1	-0.567997	-0.411587	-0.489792	0.586801	2.05163	1.31921	-0.276423	0.367393	0.0454851	1.45522	1.81066	1.63294
Trafficking+Mitochondria+Motility=COX16_+_70826202.24-all~e39m1	-0.1518	-0.369975	-0.260888	0.914878	1.27205	1.09346	0.442615	0.0341644	0.23839	1.73956	1.34117	1.54037
Trafficking+Mitochondria+Motility=COX16_+_70826332.23-all~e39m1	0.325794	-0.896859	-0.285533	0.608383	0.561761	0.585072	1.58258	-0.331746	0.625419		1.11609
Trafficking+Mitochondria+Motility=COX16_-_70826211.24-all~e39m1	-0.239991	-0.420415	-0.330203	0.0729705	0.384496	0.228733	-0.00947494	0.0785344	0.0345298	0.539978	0.817802	0.67889
Trafficking+Mitochondria+Motility=COX17_+_119396028.25-all~e39m1	-0.25009	0.0762723	-0.0869088	0.566045	0.979817	0.772931	0.0598644	0.285808	0.172836	1.47676	1.06056	1.26866
Trafficking+Mitochondria+Motility=COX18_+_73935397.24-all~e39m1	-0.219073	-0.321139	-0.270106	0.752916	0.928041	0.840478	0.384712	0.424623	0.404667	1.32891	1.81314	1.57102
Trafficking+Mitochondria+Motility=COX18_+_73935406.24-all~e39m1	-0.543343	-0.299787	-0.421565	0.137531	0.966638	0.552084	0.671888	-0.49068	0.090604	1.18655	1.94838	1.56746
Trafficking+Mitochondria+Motility=CYP20A1_+_204103710.24-all~e39m1	-0.100333	0.169565	0.0346159	-0.39291	0.726795	0.166942	-0.27416	-0.371429	-0.322794	0.153599	0.566361	0.35998
Trafficking+Mitochondria+Motility=DENND1A_+_126692343.24-all~e39m1	0.317716	-0.0932354	0.11224	0.111914	-0.710002	-0.299044	-0.215788	-0.525259	-0.370523	-0.937433	0.0404466	-0.448493
Trafficking+Mitochondria+Motility=ELAC2_+_12921318.24-all~e39m1	-0.615443	-0.811821	-0.713632	0.411981	0.416296	0.414139	-0.0932201	-0.462324	-0.277772	0.780162	0.845093	0.812628
Trafficking+Mitochondria+Motility=ENKD1_-_67700499.24-all~e39m1	-0.556725	0.192508	-0.182108	-0.468204	-0.210896	-0.33955	0.285974	0.140969	0.213472	-0.178172	0.16046	-0.00885621
Trafficking+Mitochondria+Motility=ERAL1_-_27182251.23-all~e39m1	-0.631374	-0.886817	-0.759095	0.702201	0.83267	0.767435	-0.500386	-0.345696	-0.423041	1.86538	1.5017	1.68354
Trafficking+Mitochondria+Motility=FABP9_+_82373739.27-all~e39m1	-0.671237	-0.246054	-0.458645	-0.439615	-0.657522	-0.548568	0.949023	1.53607	1.24254	0.126617	1.1222	0.624407
Trafficking+Mitochondria+Motility=FAM162A_-_122103162.24-all~e39m1	0.044994	0.154877	0.0999357	0.0135128	0.157461	0.0854866	0.546502	0.0577271	0.302115	-0.242311	0.455943	0.106816
Trafficking+Mitochondria+Motility=FASTKD2_+_207630295.26-all~e39m1	0.256698	-1.00865	-0.375976	-0.331304	0.704664	0.18668	0.551051	0.541805	0.546428	0.387965	-0.564369	-0.0882021
Trafficking+Mitochondria+Motility=FASTKD2_-_207630363.23-all~e39m1	-0.66318	-1.06808	-0.86563	1.17335	0.953256	1.0633	-0.213238	-0.579691	-0.396465	1.58916	1.61468	1.60192
Trafficking+Mitochondria+Motility=FASTKD5_+_3140441.22-all~e39m1	-0.252855	-0.233893	-0.243374	0.256594	0.828597	0.542596	0.455275	0.34546	0.400368	0.577769	1.42588	1.00182
Trafficking+Mitochondria+Motility=FIS1_+_100888122.23-all~e39m1	0.541177	-1.02844	-0.24363	0.0884352	-0.00863465	0.0399003	0.0209757	-0.416179	-0.197601	-0.0854638	0.36517	0.139853
Trafficking+Mitochondria+Motility=FIS1_+_100888172.23-all~e39m1		0.91388		0.932347	-0.330037	0.301155	-0.0968453	-0.81904	-0.457943	1.13097	-0.132091	0.499438
Trafficking+Mitochondria+Motility=GNPAT_-_231376974.23-all~e39m1	0.24951	0.197909	0.223709	-1.24603	-0.681704	-0.963869	-0.694703	-0.840641	-0.767672	-0.24574	-0.548647	-0.397194
Trafficking+Mitochondria+Motility=GNPAT_-_231376974.23-all~e39m1	0.24951	0.197909	0.223709	-1.24603	-0.681704	-0.963869	-0.694703	-0.840641	-0.767672	-0.24574	-0.548647	-0.397194
Trafficking+Mitochondria+Motility=GRSF1_+_71705419.23-all~e39m1	-0.383995	-0.784958	-0.584477	0.887837	1.1619	1.02487	-0.200325	-0.59832	-0.399323	1.57657	2.5103	2.04344
Trafficking+Mitochondria+Motility=GRSF1_-_71705555.23-all~e39m1	-0.422475	-1.21962	-0.821047	1.1344	1.50482	1.31961	-0.389063	-0.526112	-0.457588	1.64388	2.37807	2.01098
Trafficking+Mitochondria+Motility=GRSF1_-_71705555.23-all~e39m1	-0.422475	-1.21962	-0.821047	1.1344	1.50482	1.31961	-0.389063	-0.526112	-0.457588	1.64388	2.37807	2.01098
Trafficking+Mitochondria+Motility=HSD17B12_-_43702309.23-all~e39m1	-1.06358	-0.525555	-0.79457	0.365853	-0.164367	0.100743	-1.01065	-0.245284	-0.627967	0.530961	1.6742	1.10258
Trafficking+Mitochondria+Motility=HSD17B12_-_43702402.23-all~e39m1	-0.671336	-1.52192	-1.09663	0.298834	0.916437	0.607636	-0.716562	-0.0994837	-0.408023	0.317336	0.972097	0.644716
Trafficking+Mitochondria+Motility=ICT1_+_73008752.24-all~e39m1		-0.719956			-0.0859282		-0.841798	-0.154097	-0.497948	2.0323	0.194176	1.11324
Trafficking+Mitochondria+Motility=ICT1_+_73008845.24-all~e39m1	0.511989	-1.0522	-0.270107		0.0253418		-0.491167	0.0571447	-0.217011		2.79079
Trafficking+Mitochondria+Motility=IMMT_-_86422566.24-ENST00000449247.2,ENST00000442664.2~e39m1	-1.67141	-0.9032	-1.2873	1.17533	2.05057	1.61295	0.254432	-1.20168	-0.473624		-0.0235117
Trafficking+Mitochondria+Motility=IMMT_-_86422566.24-ENST00000449247.2,ENST00000442664.2~e39m1	-1.67141	-0.9032	-1.2873	1.17533	2.05057	1.61295	0.254432	-1.20168	-0.473624		-0.0235117
Trafficking+Mitochondria+Motility=ISCA1_+_88897227.24-all~e39m1	-0.370375	-0.23624	-0.303308	0.100211	0.739633	0.419922	-0.469042	-0.237265	-0.353154	0.716044	0.782388	0.749216
Trafficking+Mitochondria+Motility=ISCA1_-_88897181.23-all~e39m1	0.156334	-0.493347	-0.168507	0.881505	1.30541	1.09346	-0.414103	0.12332	-0.145391	1.95954	2.21799	2.08876
Trafficking+Mitochondria+Motility=ISCA2_+_74960428.23-all~e39m1	-0.0343931	-0.347022	-0.190708	1.62397	1.83574	1.72986	-0.82783	-0.480896	-0.654363	1.81165	2.42321	2.11743
Trafficking+Mitochondria+Motility=ISCA2_+_74960428.23-all~e39m1	-0.0343931	-0.347022	-0.190708	1.62397	1.83574	1.72986	-0.82783	-0.480896	-0.654363	1.81165	2.42321	2.11743
Trafficking+Mitochondria+Motility=KPNB1_+_45727465.24-all~e39m1		-0.845076		-1.10415			-0.880267			-1.29533	0.849824	-0.222751
Trafficking+Mitochondria+Motility=KPNB1_-_45727376.24-all~e39m1	-0.0982114	0.438621	0.170205	-0.0819257	-0.0385554	-0.0602406	-0.361029	0.686735	0.162853	-0.0937573	0.27647	0.0913565
Trafficking+Mitochondria+Motility=MALSU1_-_23338974.24-all~e39m1	-1.04295	-1.38693	-1.21494	0.49201	1.59538	1.0437	-0.733259	-0.40084	-0.56705	2.42428	2.31938	2.37183
Trafficking+Mitochondria+Motility=MALSU1_-_23338984.23-all~e39m1	-1.64342	-2.157	-1.90021	0.645203	0.948997	0.7971	-1.12908	-1.10804	-1.11856	1.96558	1.63899	1.80228
Trafficking+Mitochondria+Motility=METTL17_-_21458124.24-all~e39m1		-0.857945		1.93304			0.939877	-0.540553	0.199662		2.82734
Trafficking+Mitochondria+Motility=METTL17_-_21458210.24-all~e39m1	1.06023	-1.36047	-0.150119	-0.399687	1.39568	0.497998	0.944161	0.142761	0.543461	-0.000784864	0.480558	0.239887
Trafficking+Mitochondria+Motility=MIEF1_-_39898405.23-all~e39m1	-0.274123	-0.805831	-0.539977	0.586241	0.902122	0.744181	-0.0236182	0.0317353	0.00405855	1.38335	1.2735	1.32842
Trafficking+Mitochondria+Motility=MINOS1_+_19923687.23-all~e39m1	-1.09694	-0.709855	-0.903399	0.318234	-0.363691	-0.0227285	0.0216633	-0.43674	-0.207538	0.423239	0.273926	0.348583
Trafficking+Mitochondria+Motility=MPP6_-_24613248.25-all~e39m1	0.525515	0.89611	0.710813	0.927297	0.74471	0.836004	0.284497	0.330783	0.30764	1.06176	0.797729	0.929746
Trafficking+Mitochondria+Motility=MRPL10_+_45908879.24-all~e39m1	-0.562336	-1.52171	-1.04202	0.230028	1.77139	1.00071	-0.83454	-0.672522	-0.753531	0.969756	1.45857	1.21416
Trafficking+Mitochondria+Motility=MRPL10_-_45908806.24-all~e39m1		-0.97569		1.66631			-0.719158	-0.640192	-0.679675
Trafficking+Mitochondria+Motility=MRPL11_-_66206281.24-all~e39m1	-1.09787	-0.700029	-0.898952	0.509894	1.18916	0.849527	-0.00867188	-0.0206748	-0.0146733	0.200444	0.94599	0.573217
Trafficking+Mitochondria+Motility=MRPL12_+_79670446.23-all~e39m1	-0.790059	-1.09625	-0.943155	0.475165	0.977637	0.726401	-0.516229	-0.525533	-0.520881	1.86063	1.0777	1.46916
Trafficking+Mitochondria+Motility=MRPL12_+_79670494.24-all~e39m1	-1.02993	-0.826131	-0.928028	2.48975			-1.28162	0.142408	-0.569607	1.00511	0.258922	0.632015
Trafficking+Mitochondria+Motility=MRPL12_-_79670497.24-all~e39m1	-0.242248	0.543566	0.150659	-1.64042	2.65214	0.50586	-1.17699	-0.36124	-0.769115	0.319059	1.73658	1.02782
Trafficking+Mitochondria+Motility=MRPL22_-_154320703.22-all~e39m1	-1.77886	-2.41678	-2.09782	1.01969	1.09063	1.05516	-1.81072	-0.432775	-1.12175	1.48134	0.822434	1.15189
Trafficking+Mitochondria+Motility=MRPL33_+_27994796.23-all~e39m1	-2.90494	-1.23288	-2.06891	0.46252	2.0241	1.24331	-1.07087	-1.02963	-1.05025	1.22985	3.626	2.42793
Trafficking+Mitochondria+Motility=MRPL33_-_27994633.24-all~e39m1	-0.16264	-1.16575	-0.664196	-0.247578	-1.35567	-0.801625	0.157683	-0.867319	-0.354818	1.54398	1.75302	1.6485
Trafficking+Mitochondria+Motility=MRPL3_+_131221564.24-all~e39m1	-1.01791	-1.2545	-1.1362	1.09029	2.62462	1.85746	-1.41388	0.0426199	-0.68563	1.48185	2.28468	1.88326
Trafficking+Mitochondria+Motility=MRPL3_+_131221564.24-all~e39m1	-1.01791	-1.2545	-1.1362	1.09029	2.62462	1.85746	-1.41388	0.0426199	-0.68563	1.48185	2.28468	1.88326
Trafficking+Mitochondria+Motility=MRPS14_+_174992406.24-all~e39m1	-0.624952	-0.961212	-0.793082	0.433528	0.413875	0.423702	-0.183484	-0.256409	-0.219946	0.489916	1.30303	0.896475
Trafficking+Mitochondria+Motility=MRPS16_-_75012231.23-all~e39m1	-0.80696	-0.771292	-0.789126	-1.79057	1.44109	-0.174742	-0.516312	-0.866021	-0.691167	2.42509	-0.187508	1.11879
Trafficking+Mitochondria+Motility=MRPS17_-_56019674.24-all~e39m1	-0.172848	-0.0765079	-0.124678	-0.374682	-0.507724	-0.441203	-0.192995	0.35471	0.0808573	0.0477394	0.776263	0.412001
Trafficking+Mitochondria+Motility=MRPS22_-_139062922.23-ENST00000310776.4,ENST00000465056.1~e39m1	-1.1003	-1.18941	-1.14486	0.609934	1.18751	0.898723	-0.968195	-0.413174	-0.690684	1.70289	1.49899	1.60094
Trafficking+Mitochondria+Motility=MRPS22_-_139063101.24-ENST00000310776.4,ENST00000465056.1~e39m1	-0.177434	-0.250344	-0.213889	0.438875	0.636964	0.53792	0.153863	0.365504	0.259683	0.65255	0.839592	0.746071
Trafficking+Mitochondria+Motility=MTERFD1_+_97273772.23-all~e39m1	-1.15763	-1.36492	-1.26127	0.592536	1.24265	0.917592	-0.633906	-1.20585	-0.919878	1.2694	1.71998	1.49469
Trafficking+Mitochondria+Motility=MTERFD1_-_97273755.24-all~e39m1	-0.577424	-1.08698	-0.832202	1.05106	0.986846	1.01895	-0.94892	-0.368848	-0.658884	1.11502	1.89099	1.50301
Trafficking+Mitochondria+Motility=MTG1_+_135207656.23-all~e39m1		-2.89192		-0.342689	1.21516	0.436235	-0.163196	-0.958229	-0.560712		1.70093
Trafficking+Mitochondria+Motility=MTIF2_+_55496269.24-all~e39m1	-0.405379	-0.400896	-0.403137	0.457556	0.914523	0.686039	-0.140292	-0.0390002	-0.0896463	0.250873	1.39071	0.820794
Trafficking+Mitochondria+Motility=MTIF2_-_55496148.24-all~e39m1	-0.449989	-0.218183	-0.334086	-0.0797586	0.427085	0.173663	-0.0972904	0.117043	0.00987639	0.162612	0.0515296	0.107071
Trafficking+Mitochondria+Motility=MTIF2_-_55496360.24-all~e39m1	-0.0204097	-0.126712	-0.0735606	-0.249541	0.411185	0.0808221	0.0544414	0.22011	0.137276	0.259966	0.288254	0.27411
Trafficking+Mitochondria+Motility=MTPAP_+_30638046.24-all~e39m1	-1.93001	-0.555781	-1.2429	0.406601	1.95358	1.18009	-1.14612	-1.65297	-1.39954	0.177413	1.01509	0.596252
Trafficking+Mitochondria+Motility=MTPAP_+_30638061.22-all~e39m1	-1.55797	-0.447235	-1.0026	-0.112232	1.52631	0.707038	-1.47579	-1.53038	-1.50308	1.14328	-0.20374	0.469771
Trafficking+Mitochondria+Motility=MTPAP_+_30638061.22-all~e39m1	-1.55797	-0.447235	-1.0026	-0.112232	1.52631	0.707038	-1.47579	-1.53038	-1.50308	1.14328	-0.20374	0.469771
Trafficking+Mitochondria+Motility=MTRF1L_+_153323799.23-all~e39m1		-1.64421					0.282804
Trafficking+Mitochondria+Motility=MTRF1L_+_153323814.23-all~e39m1	0.344196	-1.0454	-0.3506	1.07835	0.242511	0.660428	0.992894	-1.29159	-0.14935	0.50332
Trafficking+Mitochondria+Motility=NDUFAF1_+_41694528.24-all~e39m1	0.0266468	0.276495	0.151571	-0.455216	-0.367997	-0.411607	0.121349	0.516797	0.319073	0.470555	0.735452	0.603004
Trafficking+Mitochondria+Motility=NDUFAF1_+_41694646.23-all~e39m1	-1.13385	0.00199724	-0.565927	0.390836	1.66678	1.02881	-0.562081	-0.407716	-0.484898	1.13325	1.89553	1.51439
Trafficking+Mitochondria+Motility=NDUFAF1_+_41694664.24-all~e39m1	-0.337078	0.559396	0.111159	0.0131755	-1.86956	-0.928193	0.16958	1.04413	0.606856	-0.0690945	-0.976437	-0.522766
Trafficking+Mitochondria+Motility=NDUFAF1_-_41694559.24-all~e39m1	0.167894	-0.261767	-0.0469364	-0.334939	0.7328	0.19893	-0.0332365	-0.0145048	-0.0238706	-0.244122	-0.0357015	-0.139912
Trafficking+Mitochondria+Motility=NDUFAF3_+_49058456.23-all~e39m1	0.117244	0.64201	0.379627	-0.809332	0.173358	-0.317987	0.735995	-0.662651	0.036672	0.597434	-0.102734	0.24735
Trafficking+Mitochondria+Motility=NDUFAF3_+_49058472.24-all~e39m1	0.622456	0.913937	0.768196	0.24765	0.408016	0.327833	-0.643203	-0.430482	-0.536842	-0.333918	-0.335264	-0.334591
Trafficking+Mitochondria+Motility=NDUFAF3_+_49058496.24-all~e39m1	-0.640713	0.419179	-0.110767	0.00508405	0.0360113	0.0205477	0.574716	0.249145	0.41193	-0.291396	-0.230817	-0.261107
Trafficking+Mitochondria+Motility=NDUFAF3_+_49058707.24-all~e39m1	-0.244695	-0.0845543	-0.164624	-0.429366	0.14342	-0.142973	0.076198	0.231025	0.153611	0.394094	1.29496	0.844527
Trafficking+Mitochondria+Motility=NDUFAF4_+_97345647.24-all~e39m1	-0.12729	-0.176765	-0.152028	0.140109	-0.506266	-0.183079	0.055478	-0.11943	-0.031976	-0.145025	0.354483	0.104729
Trafficking+Mitochondria+Motility=NDUFAF4_+_97345654.24-all~e39m1	-0.125219	0.00810353	-0.0585576	0.239625	-0.101474	0.0690758	0.223467	0.219632	0.221549	0.362679	0.762092	0.562386
Trafficking+Mitochondria+Motility=NDUFAF4_+_97345781.22-all~e39m1	-0.110483	0.045436	-0.0325237	-0.128544	-0.690902	-0.409723	-0.262403	0.462216	0.0999066	-0.518278	1.00326	0.242493
Trafficking+Mitochondria+Motility=NDUFAF4_-_97345717.23-all~e39m1	-0.276643	-0.122801	-0.199722	-0.206213	-0.0634731	-0.134843	-0.0402974	0.32875	0.144226	-0.00134748	0.699556	0.349104
Trafficking+Mitochondria+Motility=NDUFAF5_+_13765588.23-all~e39m1	-1.7213	-1.30555	-1.51342	-0.305163	-0.217244	-0.261204	-0.125022	-0.395715	-0.260369	-1.49565	-0.984939	-1.2403
Trafficking+Mitochondria+Motility=NDUFAF5_-_13765762.24-all~e39m1	-0.321173	-0.507373	-0.414273	1.08184	-0.292714	0.394565	-0.161945	-0.861583	-0.511764	0.0484598	1.49729	0.772876
Trafficking+Mitochondria+Motility=NDUFAF5_-_13765768.24-all~e39m1	-0.205368	-0.834907	-0.520138	0.10068	-0.96792	-0.43362	-0.238758	-0.0535816	-0.14617	0.275866	-0.0138594	0.131003
Trafficking+Mitochondria+Motility=NOA1_-_57844978.23-all~e39m1	0.476602	0.302492	0.389547	0.381444	0.316156	0.3488	0.399378	0.392549	0.395964	-0.748336	-0.0376634	-0.393
Trafficking+Mitochondria+Motility=NOA1_-_57845032.22-all~e39m1	-0.156237	0.453993	0.148878	-0.502749	0.225458	-0.138646	-0.100147	0.237038	0.0684457	0.201962	0.342256	0.272109
Trafficking+Mitochondria+Motility=OXA1L_+_23236076.24-all~e39m1	-0.480975	0.173702	-0.153636	-0.639899	-0.202351	-0.421125	0.576814	-1.54071	-0.481947	-0.591454	0.436485	-0.0774846
Trafficking+Mitochondria+Motility=OXA1L_-_23235972.23-all~e39m1	-0.429137	-0.253032	-0.341084	0.483771	0.281638	0.382705	0.690593	0.8662	0.778397		1.72954
Trafficking+Mitochondria+Motility=OXA1L_-_23236169.22-all~e39m1	-0.40985	-1.07351	-0.74168	-0.0415003	1.02301	0.490754	-0.339542	-0.552957	-0.44625	1.05808	1.15288	1.10548
Trafficking+Mitochondria+Motility=PAF1_+_39881570.24-all~e39m1	-0.91711			1.00898	0.767149	0.888063	1.35616	0.516086	0.936121		1.54794
Trafficking+Mitochondria+Motility=PAF1_-_39881821.23-all~e39m1	0.192292	-0.157414	0.0174391	-0.488006	-0.21045	-0.349228	-0.49295	-0.335456	-0.414203	-0.337794	0.323045	-0.00737416
Trafficking+Mitochondria+Motility=PAF1_-_39881843.23-all~e39m1				-0.17241			1.68644	0.164468	0.925456	0.289054	0.967942	0.628498
Trafficking+Mitochondria+Motility=PDHX_-_34938158.23-all~e39m1	-0.112584	0.188779	0.0380975	-0.217384	-0.116387	-0.166886	0.135869	0.183651	0.15976	-0.198906	-0.0554213	-0.127164
Trafficking+Mitochondria+Motility=PDSS1_+_26986730.24-all~e39m1	0.984071	0.17998	0.582026	2.10975	-0.255623	0.927062					-0.375735
Trafficking+Mitochondria+Motility=PDSS1_-_26986812.25-all~e39m1	-0.00481677	-0.179756	-0.0922864	0.303458	0.210834	0.257146	-0.332377	0.734379	0.201001	0.487873	1.16632	0.827096
Trafficking+Mitochondria+Motility=PDSS1_-_26986812.25-all~e39m1	-0.00481677	-0.179756	-0.0922864	0.303458	0.210834	0.257146	-0.332377	0.734379	0.201001	0.487873	1.16632	0.827096
Trafficking+Mitochondria+Motility=PDSS1_-_26986834.24-all~e39m1	0.107928	-0.0990412	0.00444349	0.397663	0.195258	0.296461	0.0677733	0.320523	0.194148	0.363986	0.20925	0.286618
Trafficking+Mitochondria+Motility=PDSS2_+_107780714.22-all~e39m1	-1.93887	1.97456	0.0178448	2.45755	0.99162	1.72459	0.796643	0.249042	0.522843	2.75992	0.966341	1.86313
Trafficking+Mitochondria+Motility=PDSS2_+_107780714.22-all~e39m1	-1.93887	1.97456	0.0178448	2.45755	0.99162	1.72459	0.796643	0.249042	0.522843	2.75992	0.966341	1.86313
Trafficking+Mitochondria+Motility=PDSS2_+_107780732.23-all~e39m1	-0.0861748	-0.449121	-0.267648	1.21884	0.809343	1.01409	0.187138	0.583036	0.385087	1.89463	1.87388	1.88425
Trafficking+Mitochondria+Motility=PDSS2_-_107780554.24-all~e39m1	-0.117669	0.287582	0.0849566	0.567315	1.39929	0.983301	0.0919214	0.195365	0.143643	1.48535	1.477	1.48118
Trafficking+Mitochondria+Motility=PET112_+_152682088.22-all~e39m1		-1.77839		1.64975	1.1156	1.38267		-1.11166
Trafficking+Mitochondria+Motility=PET112_+_152682166.22-all~e39m1	-0.832837	1.70904	0.438103	-0.402973	-0.246042	-0.324508	-0.960875	0.718329	-0.121273	0.830128	1.9459	1.38802
Trafficking+Mitochondria+Motility=PET112_-_152682081.23-all~e39m1	-1.0655	-1.64906	-1.35728	-0.815986	-1.19121	-1.0036	-1.04586	-0.458098	-0.751978	1.38435	0.963724	1.17404
Trafficking+Mitochondria+Motility=PET117_+_18118628.24-all~e39m1	-0.133697	-0.0874533	-0.110575	0.389576	0.664424	0.527	0.617384	0.748849	0.683116	0.513072	0.67771	0.595391
Trafficking+Mitochondria+Motility=PET117_-_18118620.24-all~e39m1				0.771659	0.425148	0.598404	0.0491948	0.325295	0.187245
Trafficking+Mitochondria+Motility=PET117_-_18118620.24-all~e39m1				0.771659	0.425148	0.598404	0.0491948	0.325295	0.187245
Trafficking+Mitochondria+Motility=PET117_-_18118759.24-all~e39m1	-0.467108	-0.315923	-0.391516	1.1794	1.28929	1.23435	0.747496	1.01016	0.878826	1.26772	1.48488	1.3763
Trafficking+Mitochondria+Motility=PEX5_-_7342581.23-ENST00000420616.2~e39m1	-0.00692923	-0.742228	-0.374579	-0.948146	-0.13808	-0.543113	0.0859023	0.205944	0.145923	-0.711659	-0.467719	-0.589689
Trafficking+Mitochondria+Motility=PIGF_+_46844151.22-all~e39m1	-0.193389	-0.193307	-0.193348	-0.205806	-0.122264	-0.164035	0.0763668	-0.0238582	0.0262543	-0.110748	-0.390024	-0.250386
Trafficking+Mitochondria+Motility=PIGF_+_46844151.22-all~e39m1	-0.193389	-0.193307	-0.193348	-0.205806	-0.122264	-0.164035	0.0763668	-0.0238582	0.0262543	-0.110748	-0.390024	-0.250386
Trafficking+Mitochondria+Motility=PIGF_-_46844162.24-all~e39m1	-0.0250915	0.763813	0.369361	-0.541742	0.32797	-0.106886	0.123295	0.0839811	0.103638	0.199919	-0.7832	-0.29164
Trafficking+Mitochondria+Motility=PNPT1_+_55920990.24-all~e39m1	-0.15279	-0.606711	-0.37975	0.0888002	0.78095	0.434875	-0.265993	-0.240681	-0.253337	0.454526	0.19147	0.322998
Trafficking+Mitochondria+Motility=PNPT1_-_55920895.24-all~e39m1	-0.684348	-1.28744	-0.985895	0.22639	-0.00954986	0.10842	-0.740332	-0.603347	-0.67184	0.675486	1.46468	1.07008
Trafficking+Mitochondria+Motility=POLG2_+_62493140.24-all~e39m1	-1.8503	-0.697246	-1.27377	0.876431	1.51442	1.19542	-2.28106	-0.778709	-1.52989
Trafficking+Mitochondria+Motility=POLG2_-_62493069.23-all~e39m1	-1.51933	-1.48487	-1.5021	1.3288	0.723056	1.02593	-1.35835	-1.25121	-1.30478	1.70235	2.2064	1.95438
Trafficking+Mitochondria+Motility=PPOX_+_161136474.24-all~e39m1	-0.208223	-0.269757	-0.23899	-0.228056	-0.0632778	-0.145667	-0.0706439	0.300279	0.114818	0.155188	0.626863	0.391026
Trafficking+Mitochondria+Motility=PPOX_-_161136289.24-all~e39m1	0.451858	-0.214496	0.118681	0.287352	1.00824	0.647795	0.183088	0.0674089	0.125249	-0.25137	0.143233	-0.0540687
Trafficking+Mitochondria+Motility=PPOX_-_161136289.24-all~e39m1	0.451858	-0.214496	0.118681	0.287352	1.00824	0.647795	0.183088	0.0674089	0.125249	-0.25137	0.143233	-0.0540687
Trafficking+Mitochondria+Motility=PTCD1_+_99036354.24-all~e39m1		0.120085		0.810845	-0.40928	0.200782	-2.9684	-0.812434	-1.89042	2.07107	2.90666	2.48887
Trafficking+Mitochondria+Motility=PTCD1_-_99036285.23-all~e39m1	-0.411182	0.726244	0.157531	1.13894	0.631218	0.885077	-0.356195	0.358323	0.00106378	1.26243	0.714086	0.988257
Trafficking+Mitochondria+Motility=PTCD3_-_86333591.21-all~e39m1	-0.803377	-0.234877	-0.519127	-0.144678	0.446962	0.151142	-0.655497	0.00521774	-0.32514	2.08206	1.2534	1.66773
Trafficking+Mitochondria+Motility=PUS1_-_132414007.23-all~e39m1	1.11302	0.416998	0.765009	-1.007	-0.449522	-0.728263	-0.614368	0.0672011	-0.273583	-0.390919	-0.145186	-0.268052
Trafficking+Mitochondria+Motility=PYURF_+_89444914.24-all~e39m1	-0.584273	0.0220455	-0.281114	1.1056	1.12676	1.11618	0.982425	0.202988	0.592707	0.0580742	1.16013	0.609101
Trafficking+Mitochondria+Motility=RAB4B_-_41284385.23-all~e39m1	-0.224356	0.913001	0.344323	1.46881
Trafficking+Mitochondria+Motility=RARS2_+_88299671.24-all~e39m1	-0.458774	-0.421803	-0.440288	0.0199282	0.696922	0.358425	-0.449755	-0.576095	-0.512925	0.791142	0.515233	0.653187
Trafficking+Mitochondria+Motility=RARS2_+_88299671.24-all~e39m1	-0.458774	-0.421803	-0.440288	0.0199282	0.696922	0.358425	-0.449755	-0.576095	-0.512925	0.791142	0.515233	0.653187
Trafficking+Mitochondria+Motility=RARS2_+_88299706.24-all~e39m1	-0.696787	-0.768916	-0.732851	0.612415	1.1686	0.890507	-0.606505	-0.204356	-0.405431	1.32653	1.58768	1.45711
Trafficking+Mitochondria+Motility=RARS2_+_88299706.24-all~e39m1	-0.696787	-0.768916	-0.732851	0.612415	1.1686	0.890507	-0.606505	-0.204356	-0.405431	1.32653	1.58768	1.45711
Trafficking+Mitochondria+Motility=RARS2_-_88299688.23-all~e39m1	-0.327133	-1.34857	-0.837852	-1.99313	-2.14507	-2.0691	-0.578247	-0.381352	-0.479799	-0.823356	0.239389	-0.291984
Trafficking+Mitochondria+Motility=RARS2_-_88299688.23-all~e39m1	-0.327133	-1.34857	-0.837852	-1.99313	-2.14507	-2.0691	-0.578247	-0.381352	-0.479799	-0.823356	0.239389	-0.291984
Trafficking+Mitochondria+Motility=RBFA_+_77794493.24-all~e39m1	-0.553198	-1.35282	-0.953008	3.70055	1.21179	2.45617	-1.02293	-0.660094	-0.841514	1.59254	2.36607	1.9793
Trafficking+Mitochondria+Motility=RBFA_-_77794501.24-all~e39m1	-0.953487	-1.43207	-1.19278	1.1732	2.03289	1.60305	-1.40985	-0.571891	-0.990872	2.09586	1.77009	1.93298
Trafficking+Mitochondria+Motility=RBFA_-_77794507.24-all~e39m1	-1.70582	-0.818739	-1.26228	0.776028	2.49665	1.63634	-0.258569	-1.1623	-0.710435	2.58254	2.27697	2.42975
Trafficking+Mitochondria+Motility=RMND1_+_151773057.23-all~e39m1	-1.29784	-0.522725	-0.910283	0.203114	0.294175	0.248644	-0.607827	0.619544	0.00585832	0.371108	1.09712	0.734113
Trafficking+Mitochondria+Motility=ROMO1_+_34287458.24-all~e39m1	-0.294992	-0.0699229	-0.182458	-0.0173675	-0.539108	-0.278238	0.169679	0.0142476	0.0919633	-0.56405	0.380742	-0.0916538
Trafficking+Mitochondria+Motility=ROMO1_-_34287382.23-all~e39m1		-2.01599		-1.62134	-0.637173	-1.12926	-2.03762	-1.47888	-1.75825		-1.91662
Trafficking+Mitochondria+Motility=RPL12_-_130213456.22-all~e39m1	-1.50811	-0.0430535	-0.775582	-0.776331	-1.17155	-0.973942	-0.522899	-0.415455	-0.469177	-1.4289	1.05343	-0.187735
Trafficking+Mitochondria+Motility=RPL17_-_47018777.24-ENST00000579248.1,ENST00000580261.1,ENST00000418495.1~e39m1	-0.0999892	0.319761	0.109886	-0.661823	-1.12317	-0.892499	0.3334	-0.458114	-0.0623571	-1.70374	0.716717	-0.49351
Trafficking+Mitochondria+Motility=RPL36A_+_100645942.25-all~e39m1	0.206234	0.521468	0.363851	-0.314122	-0.0367609	-0.175442	0.363547	-0.11353	0.125009	0.0567214	0.295886	0.176304
Trafficking+Mitochondria+Motility=RPL39_-_118925550.22-all~e39m1		-0.283412		-0.451214			-0.114185	-1.59919	-0.856688
Trafficking+Mitochondria+Motility=RPS14_-_149829121.23-ENST00000401695.3,ENST00000407193.1,ENST00000312037.5~e39m1	0.191441	-0.912842	-0.3607	0.381278	0.372671	0.376975	-0.368341	-0.599235	-0.483788	-0.933077	0.256373	-0.338352
Trafficking+Mitochondria+Motility=RPS20_+_56986878.24-all~e39m1	-0.25022	0.0181289	-0.116046	-0.29566	0.025532	-0.135064	-0.134367	-0.0287733	-0.0815699	0.113172	0.11345	0.113311
Trafficking+Mitochondria+Motility=RPS24_-_79793810.23-all~e39m1	-0.107953	-1.0431	-0.575527	-0.687658	-0.297419	-0.492538	-0.334737	0.0526772	-0.14103	-0.121762	-0.0544443	-0.0881032
Trafficking+Mitochondria+Motility=RPS29_-_50052869.24-all~e39m1	0.119068	-0.0371974	0.0409355	-0.320662	-0.94736	-0.634011	0.256658	-0.121284	0.0676872	0.355886	-0.905584	-0.274849
Trafficking+Mitochondria+Motility=RPS29_-_50052869.24-all~e39m1	0.119068	-0.0371974	0.0409355	-0.320662	-0.94736	-0.634011	0.256658	-0.121284	0.0676872	0.355886	-0.905584	-0.274849
Trafficking+Mitochondria+Motility=RSAD1_+_48556226.24-all~e39m1	0.0517266	0.195335	0.123531	-0.244843	-0.0551494	-0.149996	0.172844	0.0795744	0.126209	-0.0829257	0.169485	0.0432794
Trafficking+Mitochondria+Motility=SCO1_+_10600676.24-all~e39m1		0.0201894		-0.189907	0.725663	0.267878	-0.615228	0.836267	0.11052		1.22499
Trafficking+Mitochondria+Motility=SCO1_+_10600698.24-all~e39m1	0.157297	-0.182565	-0.012634	0.758468	1.21681	0.98764	0.898252	0.156992	0.527622	0.192438	0.0897007	0.141069
Trafficking+Mitochondria+Motility=SCO1_-_10600809.23-all~e39m1	0.108151	-0.356027	-0.123938	0.937536	0.766225	0.851881	0.398281	0.0439787	0.22113	1.04869	1.22322	1.13595
Trafficking+Mitochondria+Motility=SCO2_+_50964550.24-ENST00000535425.1~e39m1	0.765468	-0.0757735	0.344847	0.595776	-0.3569	0.119438	0.109656	0.655464	0.38256	-0.675452	-0.35798	-0.516716
Trafficking+Mitochondria+Motility=SEH1L_-_12948039.24-all~e39m1	-0.47255	0.31037	-0.0810901	-0.0976814			-0.530357	-1.30812	-0.919237	0.76609	-0.118844	0.323623
Trafficking+Mitochondria+Motility=SEH1L_-_12948044.22-all~e39m1	0.647903	0.0615307	0.354717	-0.874947	-1.70242	-1.28868	-0.12899	-0.538774	-0.333882	-1.35077	-0.790493	-1.07063
Trafficking+Mitochondria+Motility=SFXN1_-_174905656.23-all~e39m1	0.932822	1.1766	1.05471	0.064889	-0.420911	-0.178011	0.304245	1.26722	0.785732	0.919083	0.33473	0.626907
Trafficking+Mitochondria+Motility=SIRT7_+_79875812.24-all~e39m1	0.006362	-0.252371	-0.123004	0.969205	1.19925	1.08423	0.233465	0.0902181	0.161841	1.30974	1.58449	1.44712
Trafficking+Mitochondria+Motility=SLC25A3_-_98987489.23-all~e39m1	-0.533155	-0.309362	-0.421258	-0.0601065	0.0264343	-0.0168361	0.18751	0.323924	0.255717	0.364387	1.69676	1.03057
Trafficking+Mitochondria+Motility=SLC25A46_+_110074768.24-all~e39m1	-0.470875	-0.551698	-0.511287	-0.0603218	0.135019	0.0373488	-0.140611	0.0016113	-0.0695001	0.07054	0.0183795	0.0444597
Trafficking+Mitochondria+Motility=SLC25A46_+_110074955.24-all~e39m1	-0.587438	-0.725683	-0.65656	-0.0476647	0.008243	-0.0197108	-0.0120194	0.120789	0.054385	0.261746	0.396312	0.329029
Trafficking+Mitochondria+Motility=SLC30A9_-_41992573.23-all~e39m1	-0.842804	-1.08093	-0.961864	1.06266	0.519361	0.791012	-0.694777	-0.572611	-0.633694	1.31813	1.41735	1.36774
Trafficking+Mitochondria+Motility=SLC30A9_-_41992573.23-all~e39m1	-0.842804	-1.08093	-0.961864	1.06266	0.519361	0.791012	-0.694777	-0.572611	-0.633694	1.31813	1.41735	1.36774
Trafficking+Mitochondria+Motility=SLC30A9_-_41992619.24-all~e39m1	-0.0541914	-0.321949	-0.18807	0.608471	0.728815	0.668643	-0.266268	0.0379458	-0.114161	1.00991	1.0168	1.01336
Trafficking+Mitochondria+Motility=SLC30A9_-_41992746.24-all~e39m1	-0.453686	-0.685474	-0.56958	0.143709	0.794209	0.468959	-0.339989	-0.305778	-0.322884	1.08061	1.59518	1.3379
Trafficking+Mitochondria+Motility=SLMO2_+_57617731.24-all~e39m1	-0.832496	-0.718892	-0.775694	-0.498781	-0.191553	-0.345167	-0.394556	-0.394386	-0.394471	-0.0342007	0.199804	0.0828014
Trafficking+Mitochondria+Motility=SLMO2_-_57617953.24-all~e39m1	-0.506562	-0.442626	-0.474594	-0.643873	-0.230709	-0.437291	-0.562134	-0.581802	-0.571968	0.23355	0.359023	0.296287
Trafficking+Mitochondria+Motility=SSBP1_-_141438307.24-all~e39m1	-0.429575	-0.891065	-0.66032	0.139196	1.21145	0.675325	-0.358554	-0.723267	-0.540911	0.913277	1.8504	1.38184
Trafficking+Mitochondria+Motility=SSBP1_-_141438399.23-all~e39m1	-1.38124	-0.291047	-0.836141	1.43895	0.164255	0.801603	0.0657253	-0.432571	-0.183423	4.08128	1.34031	2.7108
Trafficking+Mitochondria+Motility=STARD7_+_96874524.23-all~e39m1	-0.0439378	0.217603	0.0868324	0.0283629	0.254156	0.14126	-0.266025	-0.209732	-0.237879	0.487957	0.6258	0.556878
Trafficking+Mitochondria+Motility=STARD7_+_96874552.24-all~e39m1	-0.147583	-0.20308	-0.175332	0.155058	0.287648	0.221353	-0.186856	0.00161164	-0.092622	0.485007	0.69437	0.589689
Trafficking+Mitochondria+Motility=STARD7_+_96874552.24-all~e39m1	-0.147583	-0.20308	-0.175332	0.155058	0.287648	0.221353	-0.186856	0.00161164	-0.092622	0.485007	0.69437	0.589689
Trafficking+Mitochondria+Motility=TAMM41_-_11888071.24-all~e39m1	-1.37611	-1.15722	-1.26666	-0.149977	-0.627701	-0.388839	-1.11116	-1.24988	-1.18052	0.262436	0.137359	0.199897
Trafficking+Mitochondria+Motility=TAZ_-_153640136.24-all~e39m1	-0.719528	-1.88158	-1.30055	-0.901007			-2.64015				0.0485473
Trafficking+Mitochondria+Motility=TFB1M_+_155635558.24-all~e39m1	-1.07513	-1.55206	-1.3136	1.10538	0.92411	1.01474	-0.471108	-0.401531	-0.436319	1.94252	1.80727	1.8749
Trafficking+Mitochondria+Motility=TFB1M_-_155635408.23-all~e39m1	-1.05173	-1.5936	-1.32266	1.03138	1.8416	1.43649	-1.16742	-0.932088	-1.04975	1.53375	2.04034	1.78705
Trafficking+Mitochondria+Motility=TIMM22_+_900416.23-all~e39m1	0.601775	1.59355	1.09766	0.550947	0.834318	0.692632	0.36072	0.82418	0.59245	0.741316	1.21941	0.980365
Trafficking+Mitochondria+Motility=TIMM22_+_900416.23-all~e39m1	0.601775	1.59355	1.09766	0.550947	0.834318	0.692632	0.36072	0.82418	0.59245	0.741316	1.21941	0.980365
Trafficking+Mitochondria+Motility=TIMM22_-_900407.24-all~e39m1	1.301	0.923277	1.11214	1.3522	0.981712	1.16696	-0.360386	1.0776	0.358609	0.996492	2.20565	1.60107
Trafficking+Mitochondria+Motility=TIMM22_-_900430.22-all~e39m1	0.28753	1.04979	0.668661	0.995416	2.34703	1.67123	0.347853	0.40237	0.375112	1.00617	1.22533	1.11575
Trafficking+Mitochondria+Motility=TIMM50_+_39971642.23-all~e39m1	-0.363292	0.13213	-0.115581	0.639879	-0.139113	0.250383	-0.181841	-0.0492445	-0.115543	0.885712	0.0241338	0.454923
Trafficking+Mitochondria+Motility=TIMM50_+_39971667.22-all~e39m1	-0.516105	-0.372904	-0.444504	1.01973	0.684261	0.851995	-0.671658	-0.0303987	-0.351028	0.952533	2.332	1.64227
Trafficking+Mitochondria+Motility=TIMM50_-_39971700.24-all~e39m1	-0.489124	-0.417983	-0.453553	0.837874	1.48901	1.16344	-0.654471	-0.106117	-0.380294	1.67077	3.33199	2.50138
Trafficking+Mitochondria+Motility=TIMMDC1_-_119217463.24-all~e39m1	-0.446763	-0.454815	-0.450789	0.314277	0.857595	0.585936	-0.0403517	0.203388	0.081518	0.802621	1.23141	1.01702
Trafficking+Mitochondria+Motility=TRMT10C_-_101280733.23-all~e39m1	-0.924263	-1.11707	-1.02067	1.37486	1.84715	1.611	-0.552887	-0.159162	-0.356025	1.93775	3.23577	2.58676
Trafficking+Mitochondria+Motility=TRMT10C_-_101280759.23-all~e39m1	-0.938293	-1.86523	-1.40176	1.08098	1.11095	1.09597	-0.690807	0.220963	-0.234922	1.89498	1.39983	1.6474
Trafficking+Mitochondria+Motility=TTC19_+_15902796.23-all~e39m1	-0.036289	-0.138544	-0.0874165	-0.237807	-0.00162701	-0.119717	0.121383	0.0699491	0.0956662	-0.0394795	0.111536	0.036028
Trafficking+Mitochondria+Motility=USMG5_+_105156142.24-ENST00000369815.1,ENST00000309579.3,ENST00000337003.4~e39m1	-0.691231	0.573068	-0.0590813	-0.288737	-1.03854	-0.66364	-0.00290773	0.622047	0.30957	-0.567972	0.195505	-0.186233
Trafficking+Mitochondria+Motility=VARS2_+_30882048.24-all~e39m1	-0.739463	-2.28734	-1.5134	1.2496	-0.776199	0.236702	-0.696634	-0.334639	-0.515637		1.9508
Trafficking+Mitochondria+Motility=VARS2_+_30882141.24-all~e39m1	-1.52746	-1.11921	-1.32334	0.165318	2.52292	1.34412	-1.4106	-0.38156	-0.896079	2.89693	0.799939	1.84844
Trafficking+Mitochondria+Motility=negATP5A1_+_43679527.25-NM_004046	0.261045	0.428106	0.344576	-0.290861	-0.426909	-0.358885	0.184289	0.140523	0.162406	0.45146	0	0.22573
Trafficking+Mitochondria+Motility=negATP5A1_-_43680112.22-NM_004046	0.0473567	0.136143	0.0917497	0	-0.296604	-0.148302	-0.0818949	0.219051	0.0685783	0	0.21771	0.108855
Trafficking+Mitochondria+Motility=negCCT7_+_73461600.23-NR_029403	0.144161	-0.385156	-0.120498	-0.519099	0	-0.259549	-0.0814034	0.581688	0.250142	-0.607635	-0.228647	-0.418141
Trafficking+Mitochondria+Motility=negCRNKL1_+_20037633.25-NM_016652	-0.102269	0.137756	0.0177433	0.0829699	0.10902	0.0959952	-0.0096783	0.00465668	-0.00251081	0.0979988	0.0717873	0.0848931
Trafficking+Mitochondria+Motility=negCSTF1_+_54967506.24-NM_001324	-0.130581	-0.208928	-0.169755	0.178966	-0.22284	-0.0219372	0	0.138959	0.0694794	-0.786494	-0.398483	-0.592489
Trafficking+Mitochondria+Motility=negEIF2S2_+_32699602.25-all	0.227379	0.515018	0.371198	0.188172	0.331042	0.259607	0.0241043	-0.187982	-0.0819386	-0.0959702	-0.027394	-0.0616821
Trafficking+Mitochondria+Motility=negFBXO5_+_153303581.25-all	0.0780984	-0.114046	-0.0179736	0.125111	0.0452598	0.0851852	0.0646007	-0.122376	-0.0288875	0.155225	0.232141	0.193683
Trafficking+Mitochondria+Motility=negILF3_+_10764311.25-NM_001137673	-0.119374	0.0437568	-0.0378087	-0.144644	-0.53382	-0.339232	0.557667	-0.0419015	0.257883	-0.302711	0.0181756	-0.142267
Trafficking+Mitochondria+Motility=negNKAP_-_119077098.25-all	-0.272355	0.20845	-0.0319524	0.0456618	-0.211528	-0.082933	0.235924	-0.203958	0.0159831	0.0289602	0.0390767	0.0340184
Trafficking+Mitochondria+Motility=negNMT1_-_43137780.24-all	0.207214	0	0.103607	-0.529784	0.183896	-0.172944	-0.00103468	0.316055	0.15751	-0.0424159	-0.0245836	-0.0334997
Trafficking+Mitochondria+Motility=negPSMC6_-_53174315.24-all	0.0831555	-0.00791252	0.0376215	-0.0936075	0.224774	0.065583	-0.0135273	-0.107808	-0.0606677	0.141852	0.146126	0.143989
Trafficking+Mitochondria+Motility=negRBBP4_-_33116622.25-NM_001135256	0	-0.314712	-0.157356	-1.04816	0.564883	-0.241638	0.458766	0.192404	0.325585	0.0669005	0.315799	0.19135
Trafficking+Mitochondria+Motility=negRNGTT_-_89672251.23-NM_001286428	0.175437	-0.18363	-0.00409678	0.0802898	-0.317939	-0.118824	-0.0577738	0	-0.0288869	0.791572	-0.439285	0.176143
Trafficking+Mitochondria+Motility=negRPL17_+_47018087.24-NM_001035006	-0.137562	-0.171964	-0.154763	-0.256496	0.199557	-0.0284696	0.173558	0.294117	0.233838	-0.213437	0.0797709	-0.066833
Trafficking+Mitochondria+Motility=negRPS11_+_49998653.25-all	-0.0883944	-0.334064	-0.211229	-0.138675	-0.00318746	-0.0709313	-0.00349134	-0.0920879	-0.0477896	-0.283928	-0.136974	-0.210451
Trafficking+Mitochondria+Motility=negRPS14_+_149829067.23-NM_001025071	-1.26255	0.387587	-0.437481	0.016011	0.378905	0.197458	0.052054	-0.041461	0.00529651	0.522338	-0.209116	0.156611
Trafficking+Mitochondria+Motility=negSRSF1_+_56083997.25-NM_001078166	-0.348046	0.497044	0.0744994	0.270211	-0.280471	-0.00513009	-0.810165	-0.411884	-0.611024	-0.263032	-0.359601	-0.311317
Trafficking+Mitochondria+Motility=negSUPT16H_-_21852380.25-all	0.0928669	0.0596338	0.0762504	-0.272117	-0.224032	-0.248074	0.432315	0.265557	0.348936	-0.165065	0.424307	0.129621
Trafficking+Mitochondria+Motility=negTUBGCP3_-_113242986.21-NM_006322	-0.0678349	-0.285388	-0.176612	0.0179302	0.14055	0.0792402	-0.268516	-0.401848	-0.335182	0.800504	-0.0119423	0.394281
Unassigned=DPH6_-_35838249.23-all~e39m1	0.697987	1.42542	1.0617	0.0934804	0.18353	0.138505	0.471004	-0.970516	-0.249756	-0.274142	-0.15343	-0.213786
Unassigned=DPY30_+_32264807.23-all~e39m1	0.318338	-3.74879	-1.71523	-1.3469						0.402939	-0.326126	0.0384064
Unassigned=DPY30_+_32264844.24-all~e39m1		-2.01291					-1.61605
Unassigned=HJURP_-_234763148.24-all~e39m1	-1.21063	-0.766828	-0.98873	-0.467409	-1.35331	-0.910359	0.352894	-0.251517	0.0506882	-1.15877	-0.524271	-0.841518
Unassigned=TELO2_+_1543463.23-all~e39m1	0.418626	0.031862	0.225244	-0.21716	0.181552	-0.0178036	-0.410807	0.669977	0.129585	0.243091	0.00559127	0.124341
Unassigned=TTI2_+_33370591.24-ENST00000360742.5~e39m1	-0.109443	-0.411664	-0.260553	-0.135389	-0.824164	-0.479777	0.149251	0.179335	0.164293	-0.590264	-0.530263	-0.560264
essential_crispri=BTF3_+_72794353.24-all~e39m1	0.892367	-0.420208	0.236079	-1.1617	1.0201	-0.0708001	0.551583	0.351867	0.451725	0.167764	-0.0236394	0.0720622
essential_crispri=BTF3_+_72794353.24-all~e39m1	0.892367	-0.420208	0.236079	-1.1617	1.0201	-0.0708001	0.551583	0.351867	0.451725	0.167764	-0.0236394	0.0720622
essential_crispri=BTF3_-_72794519.24-all~e39m1	-0.254904	0.497759	0.121428	-1.3328	-0.176942	-0.754872	0.475611	0.815733	0.645672	-0.441607	-1.30704	-0.874325
essential_crispri=BTF3_-_72794519.24-all~e39m1	-0.254904	0.497759	0.121428	-1.3328	-0.176942	-0.754872	0.475611	0.815733	0.645672	-0.441607	-1.30704	-0.874325
essential_crispri=CHCHD4_+_14166114.24-all~e39m1	-0.676829	-1.13361	-0.905222	0.221101	-0.592666	-0.185782	-0.90654	-0.327713	-0.617127	-0.0501739	0.344519	0.147173
essential_crispri=CHCHD4_+_14166114.24-all~e39m1	-0.676829	-1.13361	-0.905222	0.221101	-0.592666	-0.185782	-0.90654	-0.327713	-0.617127	-0.0501739	0.344519	0.147173
essential_crispri=CHCHD4_+_14166114.24-all~e39m1	-0.676829	-1.13361	-0.905222	0.221101	-0.592666	-0.185782	-0.90654	-0.327713	-0.617127	-0.0501739	0.344519	0.147173
essential_crispri=EIF4G2_+_10830424.24-ENST00000524932.1,ENST00000527419.1,ENST00000532570.1,ENST00000530211.1,ENST00000530702.1~e39m1	0.494747	0.322078	0.408412	-0.276594	0.663485	0.193446	0.453754	-0.669156	-0.107701	2.52121	2.21204	2.36662
essential_crispri=EXOSC8_-_37574976.24-all~e39m1				-0.604853			-2.31932			-0.918754
essential_crispri=HSD17B10_+_53461274.24-all~e39m1	-0.365471	-1.62315	-0.994308	1.15152	1.19086	1.17119	-1.45139	-1.06064	-1.25601	1.39223	3.20022	2.29622
essential_crispri=IMMT_-_86422566.24-ENST00000449247.2,ENST00000442664.2~e39m1	-1.67141	-0.9032	-1.2873	1.17533	2.05057	1.61295	0.254432	-1.20168	-0.473624		-0.0235117
essential_crispri=IMMT_-_86422566.24-ENST00000449247.2,ENST00000442664.2~e39m1	-1.67141	-0.9032	-1.2873	1.17533	2.05057	1.61295	0.254432	-1.20168	-0.473624		-0.0235117
essential_crispri=KPNB1_+_45727465.24-all~e39m1		-0.845076		-1.10415			-0.880267			-1.29533	0.849824	-0.222751
essential_crispri=MRPL3_+_131221564.24-all~e39m1	-1.01791	-1.2545	-1.1362	1.09029	2.62462	1.85746	-1.41388	0.0426199	-0.68563	1.48185	2.28468	1.88326
essential_crispri=MRPL3_+_131221564.24-all~e39m1	-1.01791	-1.2545	-1.1362	1.09029	2.62462	1.85746	-1.41388	0.0426199	-0.68563	1.48185	2.28468	1.88326
essential_crispri=MTPAP_+_30638061.22-all~e39m1	-1.55797	-0.447235	-1.0026	-0.112232	1.52631	0.707038	-1.47579	-1.53038	-1.50308	1.14328	-0.20374	0.469771
essential_crispri=MTPAP_+_30638061.22-all~e39m1	-1.55797	-0.447235	-1.0026	-0.112232	1.52631	0.707038	-1.47579	-1.53038	-1.50308	1.14328	-0.20374	0.469771
essential_crispri=RARS2_+_88299671.24-all~e39m1	-0.458774	-0.421803	-0.440288	0.0199282	0.696922	0.358425	-0.449755	-0.576095	-0.512925	0.791142	0.515233	0.653187
essential_crispri=RARS2_+_88299671.24-all~e39m1	-0.458774	-0.421803	-0.440288	0.0199282	0.696922	0.358425	-0.449755	-0.576095	-0.512925	0.791142	0.515233	0.653187
essential_crispri=RARS2_+_88299706.24-all~e39m1	-0.696787	-0.768916	-0.732851	0.612415	1.1686	0.890507	-0.606505	-0.204356	-0.405431	1.32653	1.58768	1.45711
essential_crispri=RARS2_+_88299706.24-all~e39m1	-0.696787	-0.768916	-0.732851	0.612415	1.1686	0.890507	-0.606505	-0.204356	-0.405431	1.32653	1.58768	1.45711
essential_crispri=RARS2_-_88299688.23-all~e39m1	-0.327133	-1.34857	-0.837852	-1.99313	-2.14507	-2.0691	-0.578247	-0.381352	-0.479799	-0.823356	0.239389	-0.291984
essential_crispri=RARS2_-_88299688.23-all~e39m1	-0.327133	-1.34857	-0.837852	-1.99313	-2.14507	-2.0691	-0.578247	-0.381352	-0.479799	-0.823356	0.239389	-0.291984
essential_crispri=RPL17_-_47018777.24-ENST00000579248.1,ENST00000580261.1,ENST00000418495.1~e39m1	-0.0999892	0.319761	0.109886	-0.661823	-1.12317	-0.892499	0.3334	-0.458114	-0.0623571	-1.70374	0.716717	-0.49351
essential_crispri=RPS14_-_149829121.23-ENST00000401695.3,ENST00000407193.1,ENST00000312037.5~e39m1	0.191441	-0.912842	-0.3607	0.381278	0.372671	0.376975	-0.368341	-0.599235	-0.483788	-0.933077	0.256373	-0.338352
essential_crispri=SEH1L_-_12948039.24-all~e39m1	-0.47255	0.31037	-0.0810901	-0.0976814			-0.530357	-1.30812	-0.919237	0.76609	-0.118844	0.323623
essential_crispri=SEH1L_-_12948044.22-all~e39m1	0.647903	0.0615307	0.354717	-0.874947	-1.70242	-1.28868	-0.12899	-0.538774	-0.333882	-1.35077	-0.790493	-1.07063
