# Supplementary material for: Systems-level analyses dissociate genetic regulators of reactive oxygen species and energy production
Source: bioRxiv. 2023 Oct 18:2023.10.14.562276. Preprint. [Version 1] doi: 10.1101/2023.10.14.562276 (PMC10614765; doi:10.1101/2023.10.14.562276)
Supplement: Supplement 2 — Dataset S2. ROS phenotypes following genome-scale CRISPRi knockdowns. Mitochondrial and cytosolic ROS were quantified by measuring guide enrichment (log2 fold representation) in the high versus low ROS cell fractions. Mann-Whitney P-values correspond to the degree of agreement between top guides targeting a given gene. Z-scores were calculated relative to the distribution of pseudogenes, derived from non-targeting control guides included in the library of CRISPRi guides. Hits were determined for genes with either z-scores greater than 3 or less than −3, or with Mann-Whitney P-values less than 0.05. N=2 experimental replicates. [file media-2.xlsx]

## Sheet: MitoSOX phenotypes
Gene	z score	Mann-Whitney p-value	average phenotype of strongest 3	ROS hit
AAAS	-1.50532	0.120069	-0.450015
AADACL2	0.707527	0.580512	0.464029
AADAT	-1.4605	0.260127	-0.694503
AAK1	0.295108	0.647251	0.243644
AANAT	0.339451	0.829885	0.267339
AARS	0.143092	0.985793	0.162411
AARS2	0.480496	0.286015	0.34271
AASDH	0.888101	0.101267	0.235972
AASS	-1.83967	0.0251928	-0.89712	hit
AATK	-0.955064	0.0258658	-0.424412	hit
ABAT	-0.664773	0.741748	-0.269289
ABCA8	-0.927792	0.031508	-0.284489	hit
ABCB4	0.858157	0.191865	0.22739
ABCC12	-0.443658	0.641661	-0.145729
ABCC2	2.16783	0.655173	1.24437
ABCC8	-0.555629	0.244188	-0.210966
ABCC9	1.12278	0.558124	0.685929
ABCD3	-0.26616	0.358752	-0.0948555
ABCE1	0.928142	0.104649	0.581919
ABCF1	-0.0728275	0.665569	-0.0394437
ABCF2	-0.0569801	0.434913	-0.0349016
ABCG1	-0.339148	0.673427	-0.0952841
ABHD10	0.505025	0.194098	0.126177
ABHD11	0.0147877	0.481653	-0.0143319
ABHD6	0.989278	0.117747	0.264971
ABHD8	1.66084	0.0597256	0.457449
ABL1	-1.5686	0.00453379	-0.752271	hit
ABL2	-2.35327	0.622059	-1.17157
ABO	0.375665	0.141093	0.286692
ABR	0.429818	0.79339	0.104622
ACACA	1.85578	0.12781	1.07762
ACACB	-0.434691	0.620949	-0.14634
ACAD8	-0.331555	0.492797	-0.0912268
ACAD9	3.04096	0.00226714	0.853012	hit
ACADS	-0.765172	0.367782	-0.322939
ACADSB	0.433639	0.13669	0.317671
ACAN	0.761907	0.117533	0.493088
ACAP1	0.215831	0.680797	0.04329
ACAT1	0.939839	0.148893	0.58817
ACAT2	1.37928	0.994046	0.822996
ACBD3	1.72359	0.523708	0.475436
ACBD5	0.587834	0.727034	0.149911
ACBD6	0.16431	0.737228	0.0285233
ACCS	0.523075	0.222926	0.365463
ACE	0.880393	0.583205	0.556403
ACE2	-1.13325	0.161204	-0.519628
ACER3	-2.08093	0.868876	-0.614993
ACHE	1.83622	0.403225	1.06717
ACN9	-0.763329	0.106082	-0.237351
ACOT1	0.0721419	0.721135	0.00210661
ACOT11	0.701195	0.218695	0.182402
ACOT12	0.391121	0.542954	0.0935307
ACOT13	-1.36872	0.0788029	-0.645458
ACOT9	0.322727	0.821573	0.0739279
ACOX1	0.508572	0.573989	0.357713
ACOX2	-0.572651	0.617284	-0.1827
ACOX3	1.77319	0.736585	0.48965
ACOXL	1.06466	0.14285	0.286576
ACP1	1.43539	0.108779	0.852977
ACP2	-0.759008	0.445365	-0.319645
ACP5	2.12278	0.145821	1.2203
ACP6	-0.659869	0.517695	-0.266668
ACPP	1.20988	0.0179201	0.732471	hit
ACPT	-0.483427	0.947076	-0.172383
ACSBG2	-0.591095	0.331941	-0.187987
ACSF2	-0.359844	0.826184	-0.121707
ACSL1	-0.893625	0.251892	-0.391581
ACSL3	-0.831785	0.276079	-0.358535
ACSL4	-1.72959	0.250609	-0.838297
ACSM3	-2.32088	0.0334185	-0.683767	hit
ACSM5	0.636113	0.336967	0.163749
ACSS2	1.72987	0.104516	1.01034
ACSS3	1.27451	0.0551112	0.346723
ACTA1	1.26904	0.343322	0.764086
ACTBL2	-0.239254	0.550493	-0.0871438
ACTC1	0.288259	0.39389	0.0640488
ACTG2	-0.664774	0.606007	-0.209104
ACTL7A	0.422331	0.398077	0.102476
ACTL7B	-0.130771	0.369487	-0.0560511
ACTL8	-0.750869	0.98932	-0.23378
ACTN1	1.53074	0.0268142	0.42016	hit
ACTN2	0.196527	0.262355	0.037757
ACTN3	0.10848	0.303269	0.0125218
ACTN4	0.0808914	0.474041	0.00461434
ACTR10	1.15026	0.749375	0.311111
ACTR1B	-0.242093	0.991456	-0.0879576
ACTR2	0.455875	0.663705	0.329553
ACTRT1	-0.915832	0.54037	-0.281061
ACTRT2	1.46319	0.326071	0.400802
ACTRT3	-0.567802	0.597757	-0.18131
ACVR1	-1.15493	0.0588226	-0.531214
ACVR1B	0.576054	0.33334	0.393773
ACVR1C	-0.40467	0.457163	-0.130297
ACVR2A	0.962034	0.10826	0.60003
ACVR2B	-0.786973	0.334912	-0.334589
ACVRL1	-0.894048	0.231388	-0.391807
ACY1	0.189038	0.655741	0.186963
ACY3	-0.666464	0.0089508	-0.270193	hit
ACYP2	1.77372	0.993419	1.03377
ADAM33	-0.709624	0.336885	-0.293256
ADAMTS5	1.66881	0.0385692	0.977709	hit
ADAP2	1.04238	0.163846	0.280189
ADARB2	-0.273714	0.914015	-0.0970206
ADC	0.340924	0.239763	0.268127
ADCK1	0.768655	0.466727	0.496694
ADCK2	-0.441124	0.393816	-0.149778
ADCK3	-0.458883	0.486675	-0.159267
ADCK4	0.688486	0.400385	0.453854
ADCK5	-1.88252	0.169585	-0.92002
ADD2	-0.5768	0.108518	-0.183889
ADD3	1.272	0.436501	0.346002
ADH1B	0.451181	0.197429	0.327045
ADH1C	1.36552	0.153819	0.815644
ADH4	0.514194	0.691875	0.360717
ADH5	0.509436	0.622614	0.358175
ADIPOQ	-0.0682379	0.892632	-0.0381282
ADIPOR1	0.680547	0.420219	0.176484
ADIPOR2	1.87307	0.0184135	0.518277	hit
ADK	0.755852	0.671485	0.489853
ADO	-0.0846717	0.594823	-0.0428384
ADORA1	-1.54009	0.0198309	-0.737034	hit
ADORA2A	1.38217	0.302523	0.824536
ADORA2B	-0.863392	0.549707	-0.375425
ADORA3	1.18412	0.960842	0.718704
ADRA1A	-0.742636	0.823154	-0.310897
ADRA1B	0.536761	0.121828	0.372776
ADRA1D	2.82341	0.39338	1.5947
ADRA2A	0.0151083	0.527402	0.0940202
ADRA2B	-0.932807	0.823154	-0.412519
ADRA2C	0.494059	0.334519	0.349958
ADRB1	0.212748	0.188901	0.199633
ADRB2	0.808575	0.377045	0.518026
ADRB3	0.337447	0.550232	0.266269
ADRBK1	0.508499	0.892831	0.357674
ADRBK2	-1.69345	0.119385	-0.818984
ADSL	1.99673	0.150552	0.553721
ADSSL1	0.620492	0.229556	0.41752
ADTRP	-1.17805	0.164967	-0.356216
AFG3L2	2.34711	0.00461238	1.34017	hit
AGK	2.18228	0.0479895	0.606902	hit
AGMAT	0.62858	0.811714	0.16159
AGPAT3	0.617982	0.0961467	0.158552
AGPAT5	-0.0816043	0.918264	-0.0419592
AGPAT9	-0.725489	0.205943	-0.226506
AGPS	-3.39412	0.0309498	-0.991374	hit
AGR2	0.4684	0.134761	0.11568
AGTR1	2.16303	0.428685	1.24181
AGTR2	0.575982	0.706867	0.393735
AGTRAP	-0.235206	0.848661	-0.0859836
AGXT	-1.04083	0.814606	-0.470243
AGXT2	-0.50237	0.891589	-0.182506
AHCY	1.88335	0.6088	1.09235
AHI1	-0.492922	0.340873	-0.159849
AIF1L	-0.462787	0.863962	-0.151212
AIM2	1.03742	0.175878	0.27877
AK1	0.300554	0.0805571	0.246554
AK2	1.99108	0.83111	1.14993
AK3	-0.561416	0.236948	-0.214058
AK4	2.30789	0.135323	1.31922
AK5	1.23211	0.926458	0.74435
AK7	-0.920318	0.793335	-0.405845
AK8	-0.639011	0.927706	-0.255522
AKAP1	0.685453	0.352587	0.452233
AKAP10	0.869584	0.401265	0.550627
AKAP11	0.304868	0.576752	0.24886
AKAP12	-1.19982	0.155646	-0.555202
AKAP13	1.28814	0.883522	0.77429
AKAP14	3.25435	0.369874	1.82498	hit
AKAP17A	-0.387656	0.184401	-0.129678
AKAP3	-1.42523	0.125662	-0.675654
AKAP4	-0.747026	0.0192956	-0.313242	hit
AKAP5	2.34218	0.60825	1.33754
AKAP6	-0.0785783	0.659149	0.0439568
AKAP7	0.487906	0.210364	0.34667
AKAP8	1.03548	0.660856	0.639276
AKAP8L	0.101635	0.271602	0.140258
AKAP9	-1.76164	0.0394629	-0.855421	hit
AKR1A1	-0.986709	0.13669	-0.441322
AKR1B1	0.860217	0.788494	0.545622
AKR1B10	-1.06202	0.942699	-0.481568
AKR1B15	-0.819176	0.225861	-0.253358
AKR7A2	0.504679	0.238643	0.126078
AKT1	-1.09007	0.183107	-0.496558
AKT2	-0.760315	0.832336	-0.320344
AKT3	-1.01455	0.675149	-0.4562
ALAS1	-0.539512	0.582127	-0.202353
ALAS2	-0.647542	0.134427	-0.260081
ALDH18A1	-0.153168	0.783058	0.00409832
ALDH1A2	-0.12218	0.687824	0.0206574
ALDH1B1	-0.567511	0.334912	-0.217315
ALDH1L1	-0.420471	0.992165	-0.138741
ALDH3A1	1.53908	0.77703	0.908389
ALDH3A2	2.84557	0.293768	1.60654
ALDH3B1	-2.19228	0.268192	-1.08554
ALDH4A1	-2.15724	0.700593	-1.06682
ALDH5A1	0.958301	0.943324	0.598035
ALDH8A1	-0.916916	0.410649	-0.281371
ALDH9A1	-1.83705	0.0717218	-0.895722
ALG1	-0.0330529	0.958494	-0.0280437
ALG10B	0.372006	0.717225	0.088052
ALG11	-0.55233	0.24821	-0.176876
ALG13	-0.328574	0.315857	-0.112744
ALG3	0.64476	0.313491	0.166227
ALG5	-0.21524	0.168173	-0.080261
ALG8	0.332758	0.446543	0.0768029
ALG9	0.494331	0.545983	0.123112
ALK	0.858333	0.526376	0.544615
ALKBH1	-0.350939	0.329417	-0.119154
ALKBH4	-0.682773	0.544296	-0.214263
ALKBH7	0.499455	0.269629	0.12458
ALLC	-0.56138	0.738189	-0.214038
ALOX5	-0.05525	0.897802	0.0564227
ALPI	-0.880971	0.162618	-0.384819
ALPK1	0.92859	0.119621	0.582159
ALPK2	-0.126455	0.397749	0.0183727
ALPK3	0.0769227	0.306221	0.127052
ALPL	2.01311	0.111049	1.16169
ALPPL2	-0.054859	0.964599	0.0566317
AMHR2	0.450398	0.444429	0.326627
AMN	-0.911715	0.134427	-0.401248
AMOTL2	0.871364	0.121136	0.231175
AMPH	-0.191463	0.729577	-0.0734461
AMT	0.406454	0.953957	0.303144
AMY1A	-0.550184	0.0618106	-0.208056
AMY2A	-1.79302	0.807906	-0.872193
AMY2B	1.24332	0.203	0.750343
ANGPTL4	-0.51247	0.240616	-0.165451
ANGPTL6	-2.17646	0.0688329	-0.642374
ANK2	-1.01324	0.286996	-0.308979
ANKFY1	2.45266	0.0222973	0.684398	hit
ANKK1	1.95474	0.127221	1.1305
ANKRD13C	-1.47276	0.0129252	-0.440685	hit
ANKRD26	0.0197377	0.838317	-0.0129132
ANO10	-0.409922	0.480599	-0.13606
ANP32A	-0.271587	0.56757	-0.0964108
ANP32E	0.662869	0.874596	0.171417
ANXA10	0.790032	0.961234	0.207864
ANXA2	-1.57463	0.281308	-0.755491
ANXA3	0.38698	0.678596	0.292738
ANXA5	-1.32814	0.563417	-0.623776
AOX1	-0.421063	0.224558	-0.139253
AP1S2	0.894286	0.558888	0.237745
AP4M1	0.436221	0.959168	0.106457
AP5M1	1.44332	0.250007	0.395104
APCS	0.549544	0.265485	0.379607
APMAP	-0.70249	0.280651	-0.219914
APOBEC3G	0.871604	0.469053	0.231244
APOBR	0.527558	0.980759	0.132635
APOE	1.32054	0.173523	0.791608
APOH	4.76834	0.000520109	2.63401	hit
APOL2	0.605244	0.0364853	0.154901	hit
APOL3	-1.71362	0.865269	-0.509719
APOL5	-0.328034	0.486405	-0.112589
APOL6	0.426276	0.158714	0.103607
APOLD1	0.383572	0.467985	0.0913669
APOM	0.775144	0.184962	0.203597
APOO	-0.676911	0.233187	-0.212582
APOPT1	0.0704727	0.4576	0.00162821
APRT	3.29377	0.177277	1.84604	hit
ARAF	-0.539108	0.207801	-0.202137
ARAP3	-0.215338	0.870281	-0.0802893
ARF1	1.12587	0.237259	0.68758
ARF4	-0.0217983	0.121261	0.0742983
ARF5	-0.17831	0.691764	-0.0696765
ARF6	-1.00959	0.505567	-0.453547
ARFGAP1	0.92856	0.246143	0.247568
ARFGAP2	0.294736	0.247844	0.0659052
ARHGAP1	1.06897	0.473644	0.287813
ARHGAP10	0.428454	0.997576	0.104231
ARHGAP17	-0.0294885	0.747443	-0.0270221
ARHGAP21	-0.26705	0.850174	-0.0951105
ARHGAP24	0.35218	0.588421	0.0823694
ARHGAP26	-0.703691	0.169341	-0.290086
ARHGAP32	0.449784	0.488001	0.110344
ARHGAP39	0.896116	0.287263	0.238269
ARHGAP44	-0.205985	0.600697	-0.0776086
ARHGAP5	0.942964	0.553499	0.251697
ARHGAP8	1.15569	0.390145	0.312666
ARHGEF1	-0.546089	0.884608	-0.175087
ARHGEF11	-1.65892	0.015115	-0.494039	hit
ARHGEF15	-0.401776	0.785492	-0.133725
ARHGEF16	-0.486803	0.162675	-0.158095
ARHGEF17	0.387388	0.16309	0.0924607
ARHGEF18	0.96246	0.516023	0.257284
ARHGEF19	-1.01887	0.19755	-0.310594
ARHGEF28	-0.829908	0.278914	-0.256434
ARHGEF3	-0.146039	0.76876	-0.0604271
ARHGEF37	0.0375301	0.769075	-0.00781362
ARHGEF38	0.355838	0.291501	0.083418
ARHGEF4	-0.523384	0.726064	-0.16858
ARHGEF5	0.259238	0.41827	0.055731
ARHGEF9	-1.35154	0.474827	-0.405941
ARID4A	-0.980652	0.0571053	-0.299639
ARID4B	1.58096	0.088558	0.434555
ARL1	-0.708632	0.745313	-0.292726
ARL11	-1.61312	0.0470669	-0.480913	hit
ARL14	0.397695	0.662132	0.0954146
ARL15	1.76769	0.00214862	0.488076	hit
ARL17A	-0.135931	0.318213	-0.0575299
ARL3	2.50828	0.0194177	1.4263	hit
ARL5B	-0.501721	0.798184	-0.182159
ARL5C	-0.781555	0.842699	-0.242575
ARL6	-0.456538	0.401099	-0.149421
ARL6IP5	-0.668269	0.38917	-0.210106
ARMC1	0.263626	0.397578	0.0569886
ARMC10	-0.538355	0.9966	-0.17287
ARMC4	-0.559006	0.899326	-0.178789
ARMS2	0.724471	0.105524	0.189073
ARPC1B	-0.413398	0.336885	-0.134961
ARPC2	1.20109	0.805473	0.727773
ARPC3	-0.379438	0.148672	-0.116814
ARPC4	-1.14065	0.131387	-0.523586
ARPC5	-0.437613	0.088774	-0.147901
ARPC5L	3.10886	0.162245	0.872472	hit
ARRB1	-0.360699	0.910477	-0.121952
ARRB2	1.04897	0.108613	0.282078
ARSA	-0.319209	0.765014	-0.0846294
ART1	2.30259	0.67228	1.31638
ARV1	-0.651652	0.556725	-0.205343
ARVCF	0.322927	0.194227	0.0739852
AS3MT	-0.268803	0.657403	-0.0956129
ASAH2	-1.02608	0.0320561	-0.31266	hit
ASAP2	-0.586787	0.515477	-0.186752
ASGR2	0.444897	0.600577	0.323687
ASMTL	1.16834	0.243055	0.316292
ASNA1	-1.16029	0.361548	-0.534078
ASPA	2.18269	0.00916166	1.25231	hit
ASPHD2	-1.61539	0.664193	-0.481563
ASRGL1	0.205954	0.871754	0.196003
ASS1	1.26187	0.401265	0.760253
ASXL2	-0.634424	0.492011	-0.200405
ATAD1	1.49913	0.059214	0.411101
ATAD3A	0.814317	0.973941	0.214824
ATAD3B	-0.341198	0.926844	-0.116363
ATCAY	0.865728	0.319747	0.22956
ATL2	-0.492039	0.794043	-0.159596
ATM	-0.65856	0.554809	-0.265969
ATOX1	0.561994	0.443494	0.38626
ATP10D	-1.52507	0.783435	-0.455678
ATP13A3	1.4441	0.247479	0.395328
ATP1A1	-1.39622	0.122638	-0.660154
ATP1A2	-1.02522	0.361775	-0.312414
ATP2A1	2.04088	0.462888	1.17653
ATP2A3	-0.151546	0.604235	-0.0620055
ATP2C1	0.418241	0.495079	0.309443
ATP4A	-0.0776181	0.716125	0.0444698
ATP5A1	5.38961	0.778234	2.966	hit
ATP5B	1.89671	0.00870687	1.0995	hit
ATP5C1	-0.903796	0.697098	-0.397016
ATP5E	3.19709	0.054701	0.897761	hit
ATP5L2	-0.833703	0.233888	-0.257521
ATP5S	-1.24202	0.0301942	-0.374551	hit
ATP5SL	7.02171	0.000156471	1.99395	hit
ATP6V1A	0.359987	0.193309	0.278313
ATP6V1B2	4.38223	0.315457	2.42769	hit
ATP6V1C1	-0.392292	0.49071	-0.123683
ATP7B	-1.12085	0.0913463	-0.33982
ATP8A1	-0.0438118	0.72046	0.062535
ATP8B1	-1.13052	0.0699524	-0.342592
ATP8B2	-0.659871	0.888928	-0.207699
ATPAF1	0.250776	0.866068	0.0533056
ATPIF1	0.0737595	0.819599	0.00257025
ATR	3.7345	0.06203	2.08156	hit
ATXN2	-0.389756	0.580085	-0.13028
ATXN7	1.07928	0.44402	0.290768
AUH	1.13262	0.250652	0.306055
AURKA	3.02026	0.180444	1.69989	hit
AURKAIP1	-0.638455	0.125212	-0.255225
AURKB	-0.549417	0.392821	-0.207646
AURKC	2.13544	0.0424716	1.22707	hit
AVPR1A	0.619732	0.347262	0.417114
AVPR1B	0.143767	0.81095	0.162772
AVPR2	-1.47664	0.251582	-0.703128
AXL	2.34618	0.264138	1.33968
AZGP1	1.33059	0.202667	0.796978
AZI2	-0.270727	0.494263	-0.0961645
B2M	0.316845	0.756637	0.255259
B3GALT1	0.50711	0.3795	0.126775
B4GALT1	-0.68814	0.64838	-0.281775
B4GALT2	-0.134276	0.503059	0.0141933
B4GALT3	-0.159662	0.596757	0.000627967
B4GALT4	-0.422593	0.928955	-0.139875
BAALC	1.54672	0.686694	0.42474
BACE1	-0.837593	0.389906	-0.361639
BAG1	1.40279	0.209222	0.835555
BAIAP2L1	0.440477	0.365696	0.321325
BAIAP3	0.545508	0.131664	0.13778
BANF1	1.86422	0.626251	0.515741
BARX2	-0.279616	0.271469	-0.0987122
BBOX1	-1.15546	0.0321867	-0.531496	hit
BBS1	-1.21512	0.343454	-0.366839
BCAN	-1.81368	0.15909	-0.538395
BCAP29	-0.626738	0.0620182	-0.198202
BCAR3	0.701218	0.528132	0.182409
BCAT2	-1.81824	0.0071762	-0.885671	hit
BCHE	0.346379	0.338072	0.271042
BCKDHA	1.44493	0.936262	0.395568
BCKDHB	0.294353	0.997637	0.0657955
BCKDK	1.73141	0.148451	1.01116
BCO2	0.119901	0.790299	0.015795
BCR	1.48307	0.116249	0.878459
BDH1	-0.478615	0.332555	-0.169811
BDH2	-0.857229	0.0214679	-0.264264	hit
BDKRB2	-0.198621	0.814606	-0.0201907
BEGAIN	-0.853433	0.43282	-0.370103
BFSP1	0.745823	0.470132	0.195193
BFSP2	-0.253039	0.197861	-0.0910948
BGLAP	-1.29393	0.128994	-0.605491
BHMT	0.794145	0.0420117	0.510315	hit
BHMT2	1.27039	0.615414	0.764805
BICD2	1.16152	0.0775925	0.314336
BIN2	-0.374424	0.278164	-0.125885
BLID	-1.89378	0.124938	-0.561354
BLK	0.228809	0.85878	0.208216
BLOC1S1	0.118594	0.526467	0.0154203
BLOC1S5	0.834886	0.0273444	0.22072	hit
BLVRA	2.01841	0.161439	1.16453
BLVRB	0.373982	0.855696	0.285792
BMP2K	1.12239	0.0758755	0.685719
BMPR1A	0.25102	0.206387	0.220085
BMPR1B	-0.559736	0.230958	-0.21316
BMPR2	-0.750889	0.768013	-0.315307
BMS1	-1.09789	0.413701	-0.333241
BMX	-0.946351	0.0542309	-0.419756
BOLA1	-0.503807	0.597169	-0.162968
BOLA3	1.55116	0.0580726	0.426013
BPHL	-1.80038	0.130386	-0.876126
BPI	0.126442	0.706417	0.153514
BPIFA1	-0.456863	0.852051	-0.149514
BPIFB1	-0.443756	0.940958	-0.145757
BPIFB2	0.420464	0.458252	0.101941
BRAF	1.17986	0.539794	0.71643
BRD2	-1.21022	0.473855	-0.560762
BRD3	-0.574612	0.289813	-0.221109
BRD4	-0.552979	0.494086	-0.20955
BRD8	0.206888	0.578863	0.0407268
BRDT	-0.962357	0.832949	-0.428309
BRI3BP	0.624666	0.759669	0.160468
BRK1	-0.885277	0.628051	-0.272303
BRSK1	0.244239	0.407908	0.216461
BRSK2	0.145345	0.50356	0.163615
BSN	0.377595	0.304372	0.0896538
BST1	-1.21976	0.533064	-0.565859
BTAF1	-2.19332	0.0358833	-0.647208	hit
BTF3	-0.513577	0.213978	-0.165769
BTK	1.46352	0.200801	0.868007
BUB1	-0.746853	0.0868759	-0.31315
BUB1B	2.16549	0.350968	1.24312
BVES	0.779511	0.31224	0.204849
BZRAP1	1.33137	0.220921	0.363019
C10orf10	0.937195	0.161821	0.250043
C10orf113	0.700773	0.535344	0.182281
C10orf2	2.28136	4.92139e-05	0.6353	hit
C10orf35	0.361864	0.859054	0.085145
C10orf53	0.341553	0.274802	0.0793238
C11orf73	-1.25528	0.016256	-0.378351	hit
C12orf10	0.524593	0.256343	0.131786
C12orf49	1.00922	0.830141	0.270688
C12orf65	0.766741	0.176689	0.201189
C14orf119	0.322424	0.810296	0.0738411
C14orf159	0.83908	0.0939601	0.221922
C14orf166	-1.40562	0.949057	-0.421441
C14orf2	4.92659	1.3556e-05	1.39346	hit
C15orf38-AP3S2	-0.0262823	0.92281	-0.0261031
C15orf48	1.13976	0.391547	0.308101
C15orf61	-1.25134	0.255969	-0.377223
C15orf62	-0.749038	0.470346	-0.233255
C16orf58	1.68702	0.116288	0.464952
C16orf62	-0.35774	0.787524	-0.121104
C16orf70	0.922567	0.249606	0.24585
C17orf75	2.03815	0.369874	1.17508
C17orf85	0.856114	0.705164	0.226804
C17orf89	-1.05197	0.0352853	-0.320078	hit
C19orf10	0.480927	0.77522	0.11927
C19orf43	-1.59479	0.0517656	-0.47566
C19orf70	1.01257	0.297285	0.271647
C1GALT1	-0.310656	0.339747	-0.107609
C1orf21	0.546082	0.365073	0.137944
C1QA	1.70319	0.354972	0.99608
C1QB	-0.391278	0.943324	-0.123141
C1QBP	1.00894	0.427575	0.270607
C1QC	0.664829	0.988405	0.441212
C1R	2.78478	0.17402	1.57405
C1S	1.8991	0.0734728	1.10077
C20orf197	-0.336654	0.870281	-0.11506
C20orf24	-0.249315	0.523666	-0.0900274
C21orf33	0.028243	0.866068	-0.0104754
C2CD5	-0.0634299	0.545167	-0.0367502
C2orf43	1.39233	0.0479895	0.380492	hit
C2orf47	1.28166	0.488897	0.348772
C3	1.18124	0.117717	0.717166
C3orf52	-0.686279	0.100603	-0.215268
C4A	0.287794	0.883522	0.239735
C4B	0.481354	0.642742	0.343169
C4BPA	0.0572122	0.693929	-0.00217245
C5	-2.00279	0.52024	-0.984287
C5orf63	-1.20042	0.834762	-0.362629
C6	-1.38154	0.0611612	-0.41454
C6orf136	-0.820661	0.0680208	-0.253783
C6orf203	0.125509	0.834762	0.0174024
C6orf25	-0.519896	0.647998	-0.16758
C6orf57	-0.24469	0.789612	-0.0887019
C7orf10	-0.164881	0.185242	-0.0658276
C8A	-0.11633	0.433017	-0.0519121
C8B	-0.923893	0.168266	-0.283371
C8G	4.19001	0.371554	2.32497	hit
C8orf82	0.80833	0.157219	0.213109
C9	-2.05218	0.298113	-0.606754
C9orf91	-0.424224	0.727153	-0.140159
C9orf96	-0.578115	0.259131	-0.222982
CA1	0.684419	0.326295	0.451681
CA10	-1.28744	0.280653	-0.602024
CA11	-1.06337	0.883435	-0.482285
CA12	-1.64793	0.112398	-0.794658
CA13	0.841634	0.629851	0.535692
CA14	-0.150793	0.807297	0.00536754
CA2	2.78534	0.22472	1.57435
CA3	-0.408562	0.84277	-0.132377
CA4	1.34833	0.208653	0.806457
CA5A	0.238865	0.93596	0.213589
CA5B	-1.15495	0.994046	-0.531227
CA6	-0.740275	0.475428	-0.309635
CA7	2.0404	0.371554	1.17628
CA8	-0.504376	0.714022	-0.183577
CA9	1.34411	0.0929758	0.804199
CABP1	0.680322	0.386228	0.17642
CABS1	-0.371966	0.80753	-0.125181
CACFD1	0.00391389	0.450596	-0.0174485
CACNA1A	-1.77028	0.041469	-0.86004	hit
CACNA1B	-0.517015	0.661426	-0.190331
CACNA1C	-0.154287	0.690717	0.00350041
CACNA1D	-0.207398	0.856313	-0.0248807
CACNA1I	-0.755491	0.22472	-0.317766
CACNA1S	-0.156307	0.626506	0.00242084
CACNA2D1	1.85441	0.0285439	1.07689	hit
CACNA2D2	-1.04745	0.417769	-0.473778
CACNB1	0.606125	0.112287	0.409843
CACNB2	0.406713	0.853847	0.303283
CACNB3	0.557224	0.78789	0.383711
CACNB4	-0.312156	0.684358	-0.0808607
CACNG1	0.494088	0.00687798	0.349973	hit
CADPS	0.0333456	0.578515	-0.00901295
CADPS2	-0.591495	0.289496	-0.188101
CALB1	-1.32919	0.283068	-0.399536
CALCOCO1	-0.0704414	0.813191	-0.0387598
CALD1	0.703021	0.829481	0.182925
CALM1	-0.0580861	0.984645	0.0549072
CALM2	1.34884	0.795153	0.806729
CALM3	-0.377572	0.9452	-0.115817
CALR	1.04013	0.748883	0.641763
CALU	-0.419019	0.611337	-0.138667
CALY	0.327043	0.500059	0.260709
CAMK1	0.721694	0.548136	0.471599
CAMK1D	3.77702	0.0463963	2.10428	hit
CAMK1G	0.207592	0.551806	0.196878
CAMK2A	-1.78914	0.0221878	-0.870118	hit
CAMK2B	-0.401143	0.76142	-0.128413
CAMK2D	0.488509	0.540606	0.346992
CAMK2G	-0.623295	0.325549	-0.247124
CAMK2N1	0.743428	0.989658	0.483213
CAMK4	0.291548	0.119385	0.241742
CAMKK1	0.122678	0.367364	0.151503
CAMKK2	3.14332	0.00953339	1.76564	hit
CAMKV	0.736065	0.497566	0.479279
CAMLG	-0.845473	0.394012	-0.36585
CAMP	0.682232	0.696517	0.450512
CANT1	-1.84879	0.588609	-0.901992
CANX	1.31571	0.772818	0.789026
CAP1	1.6632	0.101444	0.458126
CAP2	1.19114	0.0354478	0.322826	hit
CAPN1	-1.17287	0.16191	-0.540802
CAPNS1	-1.53495	0.320166	-0.734286
CAPRIN2	0.929746	0.0906636	0.247908
CAPZA1	0.169629	0.438545	0.0300478
CAPZA2	0.891252	0.11922	0.236875
CAPZA3	3.95714	0.000757835	1.1156	hit
CARKD	-0.228802	0.18079	-0.0841481
CARTPT	-0.52425	0.720478	-0.194197
CASK	-0.0632697	0.963972	0.0521372
CASP7	-0.454501	0.538109	-0.156926
CASQ1	-0.239364	0.493314	-0.0871755
CASQ2	0.416848	0.518247	0.100904
CASR	-1.38811	0.000970542	-0.655821	hit
CAST	0.26287	0.523705	0.226417
CAT	-0.517778	0.587526	-0.190739
CAV3	0.38585	0.864664	0.0920198
CBR1	0.855741	0.467689	0.54323
CBR4	1.23422	0.94735	0.335173
CBS	0.913177	0.953331	0.573922
CBX2	0.611307	0.400495	0.156639
CBX7	1.1077	0.0565873	0.298912
CCBL1	0.168575	0.652339	0.176028
CCBL2	0.537635	0.128796	0.373244
CCDC136	0.685653	0.701191	0.177948
CCDC151	2.71972	0.544858	0.760941
CCDC19	1.16435	0.0359113	0.315149	hit
CCDC3	2.19818	0.0233181	0.611458	hit
CCDC51	-1.62184	0.346939	-0.483412
CCDC53	-1.04425	0.0080729	-0.317868	hit
CCDC58	-0.386753	0.834102	-0.129419
CCDC88A	-0.186363	0.743294	-0.0719845
CCDC90B	0.291028	0.406916	0.0648425
CCDC92	0.902505	0.0496637	0.2401	hit
CCDC93	-0.350795	0.615497	-0.119113
CCKAR	-0.0498673	0.782454	0.0592991
CCL3L1	-0.0163331	0.889991	-0.0232516
CCL8	-0.464202	0.35009	-0.162109
CCR5	3.33564	0.195597	1.86842	hit
CCT3	0.897783	0.549778	0.565696
CD14	0.535796	0.513838	0.134997
CD1A	-0.783145	0.818878	-0.332543
CD1B	-0.812084	0.656113	-0.251325
CD1D	0.0453749	0.715194	0.110194
CD209	-0.687223	0.836015	-0.281285
CD247	-0.633082	0.398627	-0.252354
CD300E	0.412228	0.852641	0.0995801
CD302	-0.731958	0.81445	-0.22836
CD320	-0.690974	0.0664202	-0.216613
CD33	-0.56284	0.877325	-0.214819
CD3D	-0.42577	0.793335	-0.141572
CD3E	3.20435	0.0583858	1.79826	hit
CD3EAP	3.35046	0.606598	0.941718	hit
CD3G	1.52806	0.207801	0.902497
CD4	1.73227	0.00198592	1.01162	hit
CD46	2.66184	0.0393878	1.50836	hit
CD48	0.223129	0.678835	0.0453817
CD52	-0.449542	0.852615	-0.154276
CD55	0.889439	0.542763	0.561238
CD80	2.47227	0.523303	1.40706
CD86	-1.58806	0.0419325	-0.76267	hit
CDA	-0.0930015	0.38473	0.0362494
CDC14A	0.545568	0.072468	0.377483
CDC14B	0.765085	0.788494	0.494786
CDC25A	0.436852	0.832336	0.319388
CDC25B	0.284062	0.562356	0.237742
CDC25C	5.06109	0.111555	2.79045	hit
CDC42BPA	2.70827	0.202743	1.53317
CDC42BPB	-0.453914	0.429389	-0.156612
CDC42BPG	2.1066	0.630967	1.21165
CDC42EP1	0.838025	0.382813	0.221619
CDC42EP2	-1.14627	0.0582971	-0.347108
CDC42EP3	-0.02895	0.870281	-0.0268677
CDC42EP4	-0.155158	0.883272	-0.0630406
CDC42EP5	1.68487	0.195694	0.464337
CDC42SE1	1.31879	0.100329	0.359414
CDC42SE2	-1.39914	0.0848685	-0.661713
CDC7	2.86293	0.631204	1.61581
CDH12	-1.33104	0.283619	-0.400065
CDH3	-1.02692	0.138967	-0.312901
CDH5	-0.640108	0.508585	-0.256108
CDK1	1.94561	0.285539	1.12563
CDK10	-0.902393	0.93395	-0.396266
CDK11A	-0.81698	0.733452	-0.350624
CDK11B	3.05689	0.20819	1.71946	hit
CDK12	-1.42324	0.0142841	-0.67459	hit
CDK13	-0.586636	0.331772	-0.227535
CDK14	0.388768	0.798791	0.293693
CDK15	-0.342971	0.377045	-0.097327
CDK16	0.426699	0.421389	0.313962
CDK17	-0.358559	0.488645	-0.105657
CDK18	-0.65314	0.250285	-0.263072
CDK19	-0.367728	0.102022	-0.110556
CDK2	0.938831	0.140035	0.587631
CDK20	0.841393	0.511612	0.535563
CDK3	2.79755	0.0510665	1.58088
CDK4	-0.165907	0.303999	-0.00270913
CDK5	0.350509	0.60935	0.273249
CDK5R1	-0.0874585	0.729906	0.0392114
CDK5R2	2.72585	0.439299	1.54256
CDK5RAP1	-0.268093	0.78412	-0.0954094
CDK6	2.72481	0.0470033	1.54201	hit
CDK7	-0.247049	0.623169	-0.046069
CDK8	1.70998	0.112821	0.999711
CDK9	0.0750728	0.985271	0.126064
CDKAL1	0.649088	0.577034	0.167467
CDKL1	-0.528447	0.245782	-0.19644
CDKL2	0.202921	0.786681	0.194382
CDKL3	0.270936	0.958964	0.230727
CDKL4	-2.98028	0.976511	-1.50663
CDKL5	1.62438	0.133204	0.953969
CDKN1A	0.266636	0.754248	0.228429
CDKN1B	1.51104	0.384885	0.893404
CDKN1C	-1.4607	0.0434598	-0.694611	hit
CDKN2A	0.969129	0.174392	0.603821
CDKN2B	1.39116	0.0703701	0.829345
CDKN2C	1.7506	0.390755	1.02142
CDKN2D	0.167033	0.684358	0.175204
CDKN3	3.11869	0.0369043	1.75248	hit
CDO1	0.0680139	0.405243	0.122291
CDS2	2.44643	0.495955	0.682612
CDV3	2.44674	0.000793907	0.682699	hit
CDY1	-0.200066	0.411665	-0.075912
CDY2A	-0.281315	0.14776	-0.099199
CDYL	0.669136	0.20689	0.173214
CEACAM1	-0.560618	0.845844	-0.213631
CEACAM5	-0.647203	0.403031	-0.2599
CECR1	-0.91372	0.67036	-0.280455
CEL	-0.447794	0.860014	-0.153341
CELA1	-0.595676	0.429602	-0.232366
CELA2A	3.19417	0.0168463	1.79282	hit
CEP170B	-1.18608	0.549364	-0.358517
CEP89	3.91663	0.499755	1.10399	hit
CERCAM	0.797267	0.0324374	0.209938	hit
CERK	0.970271	0.9034	0.604432
CERKL	0.245338	0.489668	0.217048
CERS4	-1.38644	0.185242	-0.415945
CERS5	0.487966	0.672963	0.121288
CES1	-1.30094	0.0839425	-0.609238
CES2	-0.571466	0.313709	-0.18236
CFB	0.366267	0.114615	0.281669
CFD	-2.00089	0.192016	-0.983274
CFL1	1.49692	0.111933	0.885856
CFTR	-0.251488	0.809123	-0.0484413
CGA	0.0928885	0.694775	0.135584
CGN	0.163804	0.432521	0.0283784
CGNL1	-0.38953	0.366335	-0.130215
CH25H	-0.197512	0.832781	-0.0751799
CHCHD1	-1.06613	0.0173504	-0.324139	hit
CHCHD10	0.590706	0.116081	0.150734
CHCHD2	1.68438	0.235621	0.464198
CHCHD3	0.247855	0.438597	0.0524684
CHCHD4	-1.02116	0.00679813	-0.311249	hit
CHCHD5	1.5385	0.0600041	0.422386
CHCHD6	-0.371498	0.915421	-0.125047
CHCHD7	0.584921	0.334861	0.149076
CHD1	0.0809558	0.553449	0.129207
CHD6	0.264939	0.709321	0.0573649
CHD7	0.245695	0.118377	0.0518495
CHDH	-1.18184	0.0103317	-0.357304	hit
CHEK1	1.36054	0.0474409	0.81298	hit
CHEK2	-3.0504	0.294129	-1.5441	hit
CHGB	0.130762	0.28538	0.0189079
CHIA	-2.3082	0.308828	-1.14749
CHIC1	1.69792	0.0303304	0.468078	hit
CHIT1	0.136902	0.725776	0.159103
CHKA	-1.66105	0.112398	-0.801673
CHKB	0.468282	0.190492	0.336183
CHM	-0.367969	0.480789	-0.110685
CHMP1A	-1.2137	0.0278815	-0.366433	hit
CHMP1B	-0.208383	0.47535	-0.0782958
CHMP2B	0.670873	0.969392	0.173711
CHPF2	-0.0159365	0.60881	-0.0231379
CHPT1	-0.658143	0.637086	-0.207203
CHRD	-0.365835	0.635274	-0.123424
CHRDL2	-0.360249	0.90871	-0.121823
CHRFAM7A	0.930435	0.364864	0.583145
CHRM1	-0.615822	0.802434	-0.243131
CHRM2	-0.662013	0.35334	-0.267814
CHRM3	-1.26049	0.171054	-0.587621
CHRM4	-0.815545	0.330209	-0.349857
CHRM5	2.9809	0.0923659	1.67885
CHRNA1	-0.409434	0.997179	-0.132843
CHRNA10	-0.829594	0.579437	-0.357365
CHRNA2	1.17724	0.152463	0.715031
CHRNA3	-0.393869	0.54866	-0.124526
CHRNA4	-0.480619	0.663705	-0.170882
CHRNA5	0.276132	0.902777	0.233504
CHRNA6	-1.21169	0.12335	-0.561547
CHRNA7	0.383925	0.0199128	0.291105	hit
CHRNA9	0.869242	0.134018	0.550445
CHRNB1	-1.06673	0.473487	-0.484082
CHRNB2	-0.748798	0.492599	-0.314189
CHRNB3	-2.1215	0.416416	-1.04772
CHRNB4	-2.25235	0.218484	-1.11765
CHRND	0.357001	0.618179	0.276718
CHRNE	1.09223	0.369036	0.669601
CHRNG	2.32963	0.700005	1.33083
CHTF18	1.48807	0.105117	0.407931
CHUK	1.70612	0.173523	0.997647
CIB2	1.79455	0.681475	1.0449
CIB3	1.14179	0.128796	0.696084
CINP	2.24252	0.00161703	1.28428	hit
CISD1	0.519562	0.319898	0.130344
CISD2	0.428598	0.296872	0.104272
CISD3	4.16283	3.91498e-07	1.17455	hit
CIT	2.04676	0.106035	1.17968
CKB	-1.64911	0.304421	-0.795292
CKM	0.122859	0.899668	0.151599
CKMT1A	2.50739	0.0138043	1.42582	hit
CKMT1B	1.69529	0.0545252	0.991861
CKMT2	-0.88511	0.116798	-0.38703
CKS1B	-0.885539	0.239449	-0.38726
CKS2	0.332798	0.262127	0.263784
CLC	-1.2799	0.651207	-0.597994
CLCA1	-0.872914	0.235649	-0.26876
CLCN2	-0.510069	0.711093	-0.18662
CLCN5	0.427365	0.520957	0.103919
CLCNKA	0.696717	0.582666	0.458252
CLDN8	-0.866771	0.13085	-0.266999
CLEC2L	0.773508	0.263076	0.203128
CLEC3B	0.131113	0.745313	0.15601
CLIC1	-0.57862	0.285712	-0.184411
CLINT1	0.373375	0.519858	0.0884442
CLIP1	0.868223	0.506746	0.230275
CLK1	0.280462	0.0943598	0.235818
CLK2	0.8957	0.285539	0.564583
CLK3	-0.563504	0.91087	-0.215174
CLK4	0.826105	0.968982	0.527394
CLNS1A	1.6593	0.00181503	0.457008	hit
CLPB	2.58747	0.0587	1.46862
CLPP	2.66881	0.0332343	1.51208	hit
CLPS	0.372136	0.799398	0.284805
CLPX	0.905737	0.346859	0.569947
CLSTN2	-0.234924	0.551112	-0.0859028
CMA1	-3.82735	0.178795	-1.95928	hit
CMAS	3.76794	0.283405	2.09943	hit
CMC1	-3.98128	0.00019009	-1.15966	hit
CMC2	0.231383	0.87593	0.0477474
CMC4	2.11734	0.137393	0.58829
CMPK1	-0.688343	0.57568	-0.281884
CMPK2	0.621143	0.790299	0.159458
CNIH1	-0.13469	0.863553	-0.0571743
CNIH4	-0.596275	0.176961	-0.189471
CNKSR1	3.30534	0.687262	1.85223	hit
CNKSR3	2.09823	0.344448	1.20718
CNN1	-1.72169	0.207989	-0.51203
CNN2	-1.80703	0.31577	-0.536489
CNNM4	-1.12042	0.122211	-0.339697
CNR1	1.85996	0.0249857	1.07986	hit
CNR2	1.37787	0.563947	0.822241
CNTLN	0.0303577	0.626927	-0.00986932
COA4	-0.976355	0.791554	-0.298407
COA5	-3.18511	0.0517344	-0.931468	hit
COA6	-0.192178	0.898656	-0.0736511
COBLL1	-0.820509	0.0658771	-0.25374
COG1	-0.25187	0.817626	-0.0907599
COG8	-0.119324	0.62294	-0.0527703
COL14A1	0.160246	0.703826	0.0273585
COL2A1	-0.197973	0.662565	-0.0198441
COLGALT1	-0.510547	0.136162	-0.1649
COMMD10	1.09367	0.0362634	0.29489	hit
COMP	-0.423413	0.0828989	-0.140313
COMTD1	0.247129	0.38473	0.218006
COPZ2	-2.60346	0.674266	-0.764758
COQ10A	1.3973	0.0441922	0.381914	hit
COQ10B	3.19329	0.000949815	0.896671	hit
COQ2	7.9367	0.000555978	2.2562	hit
COQ3	2.2915	0.118951	0.638207
COQ4	0.121586	0.78232	0.0162779
COQ5	5.41906	0.00169863	1.53461	hit
COQ7	1.97225	0.0917187	0.546705
CORO1B	1.08616	0.0362152	0.292739	hit
CORO1C	0.375215	0.355236	0.0889717
CORO2B	0.754611	0.132315	0.197712
CORO7	1.11204	0.0707589	0.300155
COTL1	0.846266	0.113006	0.223981
COX10	-2.50566	0.143096	-0.736728
COX11	-6.55074	0.00268312	-1.8961	hit
COX14	-0.496829	0.232145	-0.160968
COX16	-4.81529	0.000102571	-1.3987	hit
COX17	-1.10452	0.150863	-0.33514
COX18	-5.11661	0.0837577	-1.48506	hit
COX20	-0.563234	0.367439	-0.180001
COX4I2	-0.529973	0.705164	-0.170468
COX5A	-1.20122	0.0401085	-0.555952	hit
COX5B	-1.60854	0.655173	-0.773612
COX6A2	-0.478728	0.360309	-0.169872
COX6B2	0.741975	0.0621502	0.19409
COX7A1	0.522048	0.252884	0.364914
COX7A2	0.239449	0.561292	0.0500591
COX7A2L	-1.02637	0.21153	-0.312742
COX7B	-0.582598	0.801219	-0.225377
COX7B2	1.00657	0.824207	0.269926
COX7C	1.74161	0.467689	1.01661
COX8A	-0.376494	0.937936	-0.115241
COX8C	-1.34342	0.0303153	-0.403613	hit
CP	1.88851	0.755367	1.09511
CPA1	-1.04788	0.932077	-0.474008
CPB1	-0.571116	0.552331	-0.219242
CPD	0.112005	0.700587	0.145799
CPE	-0.735837	0.765014	-0.307263
CPED1	-0.699698	0.329198	-0.219114
CPLX3	1.02153	0.823548	0.274214
CPNE1	0.960425	0.693637	0.256701
CPNE2	1.17712	0.243129	0.318809
CPNE3	1.46379	0.690637	0.400972
CPNE4	1.27576	0.362755	0.347081
CPNE6	0.932691	0.574598	0.248752
CPO	1.87066	0.966477	1.08557
CPOX	-0.493343	0.353698	-0.159969
CPS1	-1.29479	0.0673756	-0.605954
CPSF1	2.27759	0.0587565	0.63422
CPSF4	-0.98187	0.292663	-0.299988
CPT2	0.343329	0.344849	0.269412
CRAT	0.76818	0.576216	0.49644
CRB2	-1.03181	0.396435	-0.465424
CREB3L1	-0.686092	0.435006	-0.215214
CREB3L3	0.430833	0.16417	0.104913
CREG2	0.794977	0.551624	0.209281
CRH	2.01092	0.586445	1.16053
CRIPAK	-1.62839	0.0195914	-0.485291	hit
CRIPT	-0.92528	0.156987	-0.283769
CRLS1	0.947486	0.021219	0.252993	hit
CROT	1.79444	0.386246	1.04485
CRP	-0.215094	0.892831	-0.0289935
CRY1	-0.741228	0.167166	-0.231017
CRY2	-0.960519	0.0983821	-0.293869
CRYBB1	-0.41254	0.732269	-0.134503
CRYM	0.790828	0.666257	0.208092
CRYZ	-0.808851	0.779439	-0.34628
CS	2.31911	0.298854	1.32521
CSAD	1.77153	0.141513	1.0326
CSF1R	-0.157962	0.918972	0.00153654
CSF2RA	1.06841	0.854463	0.656874
CSF2RB	-0.880686	0.308455	-0.384667
CSGALNACT1	1.63646	0.562443	0.450461
CSK	1.66603	0.428226	0.976226
CSMD1	1.19352	0.0186244	0.323509	hit
CSNK1A1	-0.955476	0.94189	-0.424632
CSNK1A1L	-0.247374	0.372395	-0.0462431
CSNK1D	0.30592	0.644431	0.249422
CSNK1E	-3.3715	0.270234	-1.71569	hit
CSNK1G1	0.291215	0.463367	0.241564
CSNK1G2	-1.28027	0.140035	-0.598192
CSNK1G3	1.85831	0.00738141	1.07898	hit
CSNK2A1	1.21872	0.284831	0.737196
CSNK2A2	-0.65164	0.240491	-0.262271
CSNK2B	2.542	0.333219	1.44432
CSRP3	-1.85173	0.204148	-0.549304
CST6	0.594231	0.216159	0.151745
CSTF3	-0.98551	0.957301	-0.301031
CTDNEP1	3.12802	0.243189	1.75747	hit
CTDP1	1.94512	0.326322	1.12536
CTDSP1	-1.45786	0.172038	-0.693093
CTDSP2	-0.659171	0.829885	-0.266295
CTDSPL	-0.713677	0.83111	-0.295422
CTH	-0.650081	0.634882	-0.261438
CTLA4	-0.514432	0.615966	-0.188951
CTNNAL1	-0.244071	0.840051	-0.0885246
CTNS	-0.446732	0.38602	-0.152774
CTPS2	0.979536	0.0339089	0.262178	hit
CTRB1	0.0481655	0.574073	0.111685
CTSF	-0.566429	0.834175	-0.216737
CTSG	1.76772	0.484218	1.03056
CTSH	0.325612	0.511107	0.259945
CTSK	2.10797	0.430061	1.21239
CTSL	1.4697	0.262462	0.871314
CTSS	1.32044	0.307876	0.791551
CTSV	0.540029	0.788494	0.374523
CTTNBP2	-1.13465	0.0545769	-0.343776
CTTNBP2NL	0.294486	0.354778	0.0658335
CTU1	-0.270315	0.111594	-0.0960464
CTU2	0.931835	0.912736	0.248507
CUBN	-0.410995	0.25321	-0.133677
CUTA	-0.199418	0.797578	-0.0206165
CWH43	-0.0674229	0.478062	-0.0378946
CXADR	0.974132	0.827973	0.26063
CXCL1	0.774493	0.269261	0.20341
CXCL10	1.31458	0.447241	0.788419
CXCL16	-0.0912036	0.628652	-0.0447105
CXCR1	0.844108	0.526376	0.537014
CXorf23	-0.546886	0.529276	-0.175316
CXXC4	0.317146	0.763538	0.0723282
CYB5A	-0.656752	0.250285	-0.265003
CYB5B	0.615356	0.594958	0.414775
CYB5D2	-0.580547	0.274334	-0.184963
CYB5R1	-0.215126	0.498064	-0.0290103
CYB5R2	0.34344	0.881937	0.0798645
CYB5R4	-0.316677	0.909062	-0.109334
CYBA	-0.0100084	0.712984	-0.0214388
CYC1	1.06554	0.313331	0.655342
CYFIP1	1.89293	0.459985	0.52397
CYFIP2	-1.16716	0.0418041	-0.353095	hit
CYGB	-0.719824	0.817047	-0.298707
CYLC1	0.302073	0.650952	0.0680081
CYLC2	0.374695	0.443409	0.0888227
CYP20A1	-0.994881	0.501114	-0.303717
CYP26B1	-0.824851	0.291274	-0.254984
CYP27A1	0.298724	0.555022	0.0670482
CYP27C1	-1.01839	0.28688	-0.310454
CYP2C18	1.35189	0.756035	0.808358
CYP2C8	1.72169	0.230776	1.00597
CYP2C9	-0.996697	0.323049	-0.44666
CYP2D6	0.994893	0.230166	0.617589
CYP2W1	1.12894	0.283828	0.305001
CYP39A1	0.538088	0.955879	0.135653
CYP3A43	-3.28056	0.00178328	-0.958824	hit
CYP3A5	-2.47372	0.933983	-1.23594
CYP4A11	1.12002	0.534431	0.684453
CYP4F11	0.558323	0.504138	0.141453
CYP4F12	-1.02876	0.3833	-0.313426
CYP4F2	-0.0518027	0.827653	-0.0334176
CYP4F22	-0.273177	0.492573	-0.0968668
CYP4F3	0.537413	0.45774	0.13546
CYP4F8	-1.55977	0.0199713	-0.465622	hit
CYP7A1	0.544335	0.457227	0.137444
CYP7B1	0.511638	0.898656	0.128072
CYSLTR1	0.476708	0.295215	0.340686
CYSLTR2	-0.578436	0.128401	-0.223153
CYTH1	-1.75486	0.210148	-0.521538
CYTH2	0.321074	0.252884	0.25752
CYTH3	0.988268	0.113895	0.614049
CYTH4	0.913659	0.547109	0.243297
D2HGDH	2.01347	0.0144092	0.55852	hit
DAAM1	-0.437069	0.3795	-0.14384
DAGLA	0.562204	0.386228	0.142565
DAO	2.08856	0.261793	1.20201
DAOA	0.222384	0.866531	0.0451682
DAPK1	-2.04111	0.0870207	-1.00477
DAPK2	-1.12142	0.137105	-0.513306
DAPK3	-1.04108	0.044615	-0.470377	hit
DAPP1	0.951056	0.0674934	0.594164
DARS	0.921401	0.272762	0.578317
DARS2	0.421	0.57568	0.310917
DAZAP1	0.471506	0.611628	0.11657
DAZAP2	0.64486	0.285453	0.166256
DBF4	0.0911653	0.768013	0.134663
DBH	-0.833577	0.444429	-0.359493
DBI	1.37844	0.156099	0.822546
DBN1	0.721098	0.254851	0.188107
DBT	-0.190644	0.351706	-0.0732115
DCAF5	-0.500482	0.48694	-0.162016
DCAKD	-1.16901	0.526942	-0.353625
DCD	0.0666427	0.898424	0.121559
DCK	0.680949	0.881042	0.449827
DCLK1	0.46372	0.575144	0.333745
DCLK2	-1.86287	0.0461383	-0.909517	hit
DCLK3	-0.30368	0.23068	-0.0763313
DCPS	1.38304	0.571934	0.825001
DCSTAMP	-1.32445	0.0270499	-0.398176	hit
DCTD	-1.15717	0.33164	-0.532414
DCTN5	2.46282	0.0011996	0.687309	hit
DCTN6	-1.08394	0.397578	-0.329243
DCXR	-0.0174423	0.827436	0.076626
DDAH1	-1.16666	0.317877	-0.537481
DDAH2	1.06696	0.11597	0.6561
DDC	3.24145	0.000540239	1.81809	hit
DDHD1	0.414992	0.0680143	0.100372
DDR1	-1.38538	0.0230263	-0.654362	hit
DDR2	1.08052	0.0671407	0.663344
DDRGK1	1.46899	0.805157	0.402462
DDT	0.995113	0.363201	0.266643
DDX1	1.94451	0.315349	0.538753
DDX19A	0.446517	0.766121	0.109408
DDX19B	0.590623	0.738256	0.150711
DDX28	-0.196371	0.72386	-0.074853
DDX39B	0.175133	0.67228	0.179533
DECR1	0.145762	0.619286	0.163838
DENND1A	1.51476	0.000591304	0.415581	hit
DERL2	-0.250349	0.806839	-0.0903237
DGAT1	-0.161946	0.965913	-0.0649862
DGAT2	-0.162042	0.868598	-0.0650138
DGKA	1.39597	0.399945	0.831913
DGKB	2.28918	0.889323	1.30922
DGKD	1.21592	0.241337	0.735702
DGKE	-0.506329	0.542394	-0.184621
DGKG	1.00357	0.612654	0.622226
DGKH	-0.50848	0.596212	-0.185771
DGKI	-0.549149	0.882282	-0.207503
DGKK	1.51909	0.155184	0.897707
DGKQ	1.0581	0.0746168	0.651363
DGKZ	-1.39286	0.0474651	-0.658359	hit
DGUOK	0.479638	0.811559	0.342251
DHCR7	0.00822479	0.086011	0.0903418
DHFRL1	-1.01305	0.454919	-0.455399
DHODH	3.7093	0.178288	2.06809	hit
DHPS	0.446951	0.383014	0.324785
DHRS11	0.249424	0.284124	0.219232
DHRS4	1.08043	0.455738	0.663299
DHRS4L1	3.07663	0.440695	1.73001	hit
DHRS4L2	2.64666	0.979005	1.50025
DHTKD1	-0.883381	0.258593	-0.27176
DHX15	0.121331	0.579318	0.0162048
DHX29	0.801971	0.394103	0.211286
DHX30	-0.333275	0.503325	-0.114092
DHX32	-0.64544	0.630531	-0.203562
DHX37	-0.286592	0.206282	-0.100711
DIAPH3	1.0599	0.144062	0.285211
DIMT1	-1.05949	0.212423	-0.322236
DIRAS2	-0.193014	0.588668	-0.0738907
DISP1	-0.798229	0.172157	-0.247354
DLAT	-0.568556	0.77703	-0.217873
DLD	-1.8394	0.03382	-0.896974	hit
DLG4	0.0972874	0.4852	0.137934
DMGDH	0.539863	0.116288	0.136162
DMPK	-1.56387	0.0904061	-0.749738
DNAH1	-0.538804	0.994936	-0.172999
DNAH10	0.244378	0.183661	0.0514719
DNAH12	-1.14635	0.647998	-0.347131
DNAH17	-0.741492	0.054897	-0.231092
DNAH3	4.94231e-05	0.790774	-0.0185561
DNAH6	-0.746303	0.33428	-0.232471
DNAH7	-0.175196	0.749375	-0.068784
DNAI1	-0.929032	0.0361833	-0.284844	hit
DNAI2	-1.33849	0.24787	-0.4022
DNAJC25-GNG10	1.31234	0.254478	0.357564
DNAL1	0.422636	0.773237	0.102563
DNALI1	0.407553	0.666969	0.0982402
DNASE1	-1.40508	0.0801495	-0.664889
DNER	-1.20825	0.211493	-0.364872
DNLZ	-0.27437	0.114024	-0.0972087
DNPEP	2.49678	0.561826	1.42015
DNTT	-1.32736	0.0848685	-0.623355
DOC2A	0.349396	0.0745221	0.0815715
DOC2B	-0.681138	0.213044	-0.213794
DOCK10	-1.75302	0.367234	-0.52101
DOCK11	1.56586	0.235645	0.430226
DOCK3	-0.581733	0.656538	-0.185303
DOCK4	1.06779	0.624453	0.287473
DOCK5	-0.845671	0.291737	-0.260951
DOCK6	-0.905602	0.0974258	-0.278129
DOCK8	0.00211967	0.441506	-0.0179627
DOK1	-2.03348	0.00645151	-1.00069	hit
DOLPP1	2.93472	0.113178	1.65418
DOPEY2	-0.372501	0.502756	-0.125334
DPEP1	0.464532	0.421389	0.334179
DPH5	-1.4184	0.101038	-0.672005
DPM1	-0.128756	0.827502	-0.0554737
DPM2	1.01804	0.104914	0.273214
DPM3	-0.642809	0.419731	-0.202808
DPP4	0.434802	0.721066	0.318292
DPP6	-0.411448	0.546849	-0.133919
DPYSL2	-0.52137	0.664517	-0.168002
DQX1	0.696325	0.761603	0.181006
DRD1	-0.683871	0.235704	-0.279494
DRD2	-1.32955	0.0852779	-0.624525
DRD3	-1.82478	0.0518188	-0.889164
DRD4	0.230451	0.904644	0.209093
DRD5	-0.684464	0.436979	-0.279811
DRP2	0.561526	0.348662	0.142371
DSC3	0.260134	0.757737	0.0559877
DSG4	-0.822685	0.146766	-0.254363
DSP	0.594661	0.390153	0.151868
DSTN	-1.20881	0.86928	-0.560009
DSTYK	-1.94564	0.217311	-0.953747
DTNB	0.554252	0.230823	0.140286
DTYMK	0.601124	0.5714	0.40717
DUS1L	-0.679562	0.105192	-0.213342
DUS2	-1.3723	0.184505	-0.411891
DUSP10	3.49273	0.0413032	1.95236	hit
DUSP11	1.39085	0.104013	0.829178
DUSP12	-1.63749	0.709923	-0.78908
DUSP13	-0.164558	0.972114	-0.00198825
DUSP14	-1.2582	0.431248	-0.586399
DUSP15	1.10178	0.0450338	0.674705	hit
DUSP16	0.283181	0.613205	0.237271
DUSP18	-0.431852	0.800005	-0.144823
DUSP19	0.31096	0.629851	0.252115
DUSP2	0.223561	0.732269	0.205411
DUSP21	0.648585	0.890347	0.432532
DUSP22	1.57045	0.295941	0.925149
DUSP23	0.385945	0.208653	0.292185
DUSP27	0.635964	0.490772	0.425788
DUSP3	-1.23865	0.230471	-0.575955
DUSP6	-0.651589	0.402147	-0.262244
DUSP7	1.06343	0.0997378	0.654214
DUSP8	-0.769174	0.131588	-0.325078
DUT	0.696415	0.407477	0.458091
DYNC1I2	1.78038	0.938533	0.491713
DYNC2H1	-0.20174	0.918779	-0.0763918
DYNLRB1	-0.522582	0.380385	-0.16835
DYNLRB2	0.383904	0.437016	0.091462
DYNLT1	-0.108309	0.99021	-0.049613
DYNLT3	0.321839	0.191413	0.0736732
DYRK1A	-0.764864	0.0904061	-0.322775
DYRK1B	0.864025	0.502058	0.547657
DYRK2	1.08891	0.400385	0.667831
DYRK3	0.154955	0.576752	0.16875
DYRK4	-1.64394	0.366021	-0.792526
EARS2	1.38822	0.631505	0.82777
EBAG9	1.04332	0.691764	0.28046
EBPL	-0.160723	0.696138	-0.0646357
ECE1	-0.791908	0.473972	-0.337226
ECHDC1	-0.787832	0.227725	-0.244374
ECHDC2	-0.327185	0.478496	-0.112346
ECHDC3	-1.71312	0.0783029	-0.509574
ECI1	0.59383	0.11922	0.15163
ECSIT	5.09797	0.0220014	1.44258	hit
EDA	0.402944	0.863718	0.301269
EDF1	-0.350007	0.732522	-0.118887
EEA1	0.18074	0.377894	0.182529
EED	0.465282	0.363201	0.114786
EEF2	-1.42536	0.159	-0.675724
EEF2K	4.74703	0.00252726	2.62263	hit
EEFSEC	-0.726234	0.132076	-0.226719
EFCAB4B	-0.293489	0.413904	-0.102688
EFHD1	0.182052	0.926844	0.0336083
EFHD2	-0.355719	0.912736	-0.120524
EFNA5	0.557389	0.128591	0.141185
EFNB2	0.497963	0.269211	0.352044
EFR3A	2.59742	0.00350094	0.725886	hit
EFTUD1	-0.81983	0.412183	-0.352147
EGFR	-0.334594	0.682627	-0.0928506
EGLN1	-0.889896	0.114977	-0.389588
EGLN2	3.59367	0.364864	2.0063	hit
EGLN3	0.625255	0.340797	0.420065
EHHADH	-0.532644	0.417318	-0.198683
EIF2AK1	-0.267398	0.52535	-0.0569431
EIF2AK2	-0.573546	0.740561	-0.22054
EIF2AK3	0.229561	0.524838	0.208617
EIF2AK4	1.43636	0.823766	0.853498
EIF2B2	-0.0612718	0.0470897	-0.0361316	hit
EIF3M	0.103983	0.223807	0.0112329
EIF4A3	-0.46698	0.718792	-0.152413
EIF4G3	-0.843754	0.855372	-0.260402
ELAC2	1.43084	0.488001	0.391528
ELANE	0.359199	0.528429	0.277892
ELMO1	-1.56862	0.0111395	-0.468159	hit
ELMO2	-1.199	0.0918211	-0.36222
ELMO3	0.525022	0.896414	0.131909
ELMOD1	0.0612125	0.960517	-0.00102591
ELMOD2	0.132348	0.728496	0.0193626
ELMOD3	0.358427	0.615389	0.0841599
ELOVL1	2.27322	0.175546	0.632966
ELOVL3	-0.794767	0.106484	-0.246362
ELOVL4	-1.66217	0.298489	-0.802271
ELOVL5	-0.314559	0.0759189	-0.108727
ELOVL6	2.34168	0.0140744	0.652587	hit
ELOVL7	-0.608366	0.173	-0.192936
ELSPBP1	0.288461	0.615414	0.240092
EMC1	-0.567288	0.886684	-0.181163
EMC2	-1.83451	0.147889	-0.544367
EMC3	0.0359622	0.64199	-0.00826298
EMC4	0.482331	0.78362	0.119673
EMC6	-1.29862	0.226265	-0.390774
EMC7	4.5096	6.63893e-06	1.27395	hit
EMC8	4.10957	0.00900371	1.15929	hit
EMC9	-0.0484298	0.342162	-0.0324509
EN2	-0.666323	0.718128	-0.270117
ENAH	0.995952	0.220669	0.266884
ENKD1	0.0162051	0.579318	-0.0139256
ENO3	0.409076	0.499061	0.304545
ENOPH1	0.896101	0.405687	0.564797
ENPEP	-1.98404	0.26616	-0.974268
ENPP1	0.830108	0.50356	0.529533
ENPP2	0.164144	0.596212	0.173661
ENPP3	0.402551	0.768013	0.301058
ENPP7	-0.316437	0.326857	-0.109266
EPB41	1.64537	0.611219	0.453015
EPB41L1	-1.44069	0.0581847	-0.431493
EPB41L2	-0.183434	0.760904	-0.0711452
EPB41L3	-1.14466	0.28688	-0.346646
EPB41L4A	-0.737894	0.260478	-0.230061
EPB41L4B	0.217473	0.81445	0.0437607
EPB41L5	-0.87779	0.280253	-0.270157
EPB42	0.278118	0.892107	0.0611423
EPCAM	1.4658	0.217745	0.401549
EPHA1	-1.27853	0.0965824	-0.597264
EPHA10	0.284675	0.347262	0.238069
EPHA2	-0.721366	0.877944	-0.299531
EPHA3	0.265884	0.917725	0.228028
EPHA4	0.71865	0.742342	0.469973
EPHA5	4.14268	0.0660917	2.29968	hit
EPHA6	-0.218429	0.528429	-0.0307756
EPHA7	-0.0354413	0.58105	0.0670079
EPHA8	-1.24845	0.0868759	-0.58119
EPHB1	0.908174	0.990912	0.571249
EPHB2	-0.642562	0.348876	-0.25742
EPHB3	1.38068	0.887244	0.823744
EPHB4	-0.562366	0.426011	-0.214565
EPHB6	-0.178027	0.31145	-0.00918567
EPHX2	-0.234414	0.137313	-0.0393173
EPM2A	1.00399	0.342447	0.622452
EPN1	-0.013575	0.985271	0.0786926
EPOR	0.626413	0.406072	0.420684
EPPK1	-0.0363102	0.72314	-0.0289773
EPRS	-0.634308	0.777587	-0.253009
EPS15L1	-0.115098	0.498144	-0.051559
EPS8L1	-0.947366	0.053061	-0.420298
EPS8L2	-0.701704	0.503527	-0.219689
EPT1	-0.440476	0.986834	-0.144817
EPX	-1.02786	0.645558	-0.463314
EQTN	-0.379849	0.570281	-0.12744
ERAL1	-0.151162	0.915421	-0.0618955
ERAS	0.043605	0.906233	-0.00607246
ERBB2	-0.790722	0.82866	-0.336593
ERBB3	0.459187	0.937074	0.331323
ERBB4	0.353483	0.533064	0.274838
ERC2	0.82157	0.484821	0.216903
ERGIC2	-0.0772421	0.847998	-0.0407089
ERGIC3	-0.251249	0.666353	-0.0905817
ERI1	-1.4973	0.32639	-0.447717
ERN1	0.00596587	0.888485	0.0891347
ERN2	0.861544	0.261793	0.546331
ERO1LB	-0.422381	0.186009	-0.139761
ERP27	0.169071	0.300607	0.0298877
ESD	-0.739344	0.957712	-0.309138
ESPN	-0.497292	0.628051	-0.161101
ESRP2	0.403613	0.824855	0.0971108
ESRRG	2.34998	0.846459	1.34171
ESYT3	-0.284879	0.885945	-0.100221
ETFA	0.4347	0.623571	0.106021
ETFDH	0.701263	0.238196	0.460681
ETHE1	0.563878	0.155665	0.143045
ETNK1	0.953377	0.328262	0.595404
ETNK2	-0.21169	0.724009	-0.0271742
EVL	-0.557185	0.27929	-0.178267
EVPL	-1.23458	0.400193	-0.372419
EXD3	0.635039	0.420648	0.163441
EXOC1	0.789063	0.79718	0.207586
EXOC2	-0.0238481	0.229004	-0.0254055
EXOC4	0.544026	0.547358	0.137355
EXOC6	-0.163899	0.55219	-0.065546
EXOG	-1.10333	0.30566	-0.334801
EXTL2	-1.25113	0.54866	-0.582621
EZR	-0.19036	0.902699	-0.0731301
F10	1.29297	0.75067	0.776872
F11	2.4464	0.0944413	1.39323
F11R	0.695761	0.228677	0.180845
F13A1	2.70651	0.0703701	1.53223
F2	0.912928	0.50356	0.573789
F2R	-0.593918	0.247705	-0.231426
F3	0.85034	0.183667	0.540344
F5	0.0856959	0.601124	0.13174
F7	-1.66475	0.235084	-0.803646
F9	-1.05568	0.252558	-0.478178
FA2H	-1.30928	0.560709	-0.393828
FAAH	2.49323	0.246742	1.41826
FABP6	-1.15053	0.824377	-0.528861
FABP9	3.62638	0.684071	1.0208	hit
FADS1	-1.25515	0.717541	-0.584772
FADS2	1.16922	0.924586	0.710745
FAH	0.212338	0.428905	0.199414
FAHD1	0.240843	0.421195	0.0504588
FAHD2A	-0.619911	0.451105	-0.196246
FAHD2B	-0.528634	0.425581	-0.170084
FAM136A	-0.347711	0.190347	-0.118229
FAM162A	-0.45341	0.00441738	-0.148524	hit
FAM172A	0.220332	0.643745	0.0445799
FAM195A	0.417689	0.122169	0.101145
FAM20A	0.844081	0.849988	0.223355
FAM20B	0.0297705	0.665569	-0.0100376
FAM20C	0.565751	0.178868	0.143582
FAM213A	1.31221	0.111192	0.357526
FAM3B	-0.155634	0.510027	-0.0631771
FAM57B	0.20076	0.394829	0.0389705
FAM65B	2.01193	0.224218	0.558078
FAM65C	-0.729726	0.193186	-0.22772
FAM71C	0.620575	0.522434	0.159295
FAM72A	1.07161	0.19724	0.288568
FAR1	-3.32744	0.00138286	-0.972262	hit
FAR2	1.50222	0.111531	0.411986
FARP1	0.756559	0.0467856	0.19827	hit
FARP2	0.517818	0.518761	0.129844
FARS2	-0.620886	0.881474	-0.245837
FARSA	-0.699187	0.852615	-0.287679
FARSB	0.523512	0.664846	0.365697
FASTK	-0.231188	0.263467	-0.0375937
FASTKD1	-0.221905	0.995611	-0.0821714
FASTKD2	2.73121	0.0886593	0.764234
FASTKD3	-0.655909	0.290727	-0.206563
FASTKD5	-4.9722	0.0115871	-1.44367	hit
FATE1	0.247933	0.346481	0.0524908
FBLIM1	-0.753638	0.516504	-0.234574
FBP1	-1.36178	0.225321	-0.641748
FBP2	-1.00923	0.77703	-0.453355
FCER1A	0.929434	0.0183817	0.58261	hit
FCER1G	-0.476865	0.510602	-0.168876
FCF1	-1.32807	0.539193	-0.399214
FCGR1B	2.20291	0.32285	1.26312
FCGR3A	0.694947	0.488108	0.457307
FCGR3B	3.34177	0.798791	1.87169	hit
FCRL2	-1.06759	0.704083	-0.484545
FDFT1	-2.02874	0.715103	-0.600036
FDX1	1.45511	0.113536	0.863518
FDX1L	1.68906	0.0335693	0.465537	hit
FDXR	2.19249	0.269211	1.25755
FECH	0.216575	0.817657	0.201678
FER	2.38408	0.171792	1.35993
FERMT1	0.530918	0.238643	0.133598
FERMT3	0.327865	0.619073	0.0754005
FES	-0.618102	0.30326	-0.244349
FFAR1	-0.150517	0.902777	0.00551487
FGA	2.07951	0.70525	1.19718
FGB	0.733934	0.832336	0.47814
FGD2	-1.36177	0.155424	-0.408874
FGD3	1.03511	0.999662	0.278106
FGD4	-0.853118	0.155735	-0.263086
FGD5	0.341231	0.519393	0.0792314
FGD6	-1.01878	0.546546	-0.310566
FGF17	1.6406	0.259346	0.451649
FGF4	0.594362	0.687246	0.403557
FGFR1	-3.30568	0.391641	-1.68051	hit
FGFR2	-1.58351	0.00835384	-0.760238	hit
FGFR3	1.271	0.463367	0.765135
FGFR4	-0.484153	0.701169	-0.172771
FGFRL1	-0.908427	0.0388992	-0.278938	hit
FGG	-1.90199	0.0562251	-0.930421
FGGY	-0.798165	0.803649	-0.34057
FGR	-2.11806	0.00430984	-1.04588	hit
FHDC1	-0.520614	0.349691	-0.167786
FHL3	-1.02108	0.359431	-0.311226
FHOD1	0.909339	0.219329	0.242059
FHOD3	-0.790206	0.77317	-0.245055
FIBP	-1.00284	0.299312	-0.305998
FIS1	-0.213894	0.649678	-0.0798754
FKRP	-1.36731	0.400572	-0.410461
FLT1	0.317288	0.226827	0.255496
FLT3	0.104507	0.701169	0.141792
FLT3LG	0.942968	0.253398	0.589842
FLT4	0.0356243	0.763816	0.104983
FMN1	-0.994139	0.21153	-0.303505
FMN2	0.279696	0.716262	0.0615947
FMNL1	-0.525358	0.295389	-0.169145
FMNL3	-0.0981974	0.651652	-0.046715
FN3K	-0.759936	0.345859	-0.320141
FN3KRP	-0.510421	0.850151	-0.186807
FNBP1L	1.36453	0.256634	0.372524
FNTA	1.12466	0.415516	0.686934
FNTB	-0.437197	0.800612	-0.147679
FOLH1	0.665708	0.0521984	0.441682
FOLR2	0.0937178	0.672854	0.136027
FOLR3	2.57358	0.519731	1.46119
FOXRED2	-0.3739	0.484292	-0.125735
FPGS	1.38194	0.280257	0.824417
FPR1	-0.513823	0.512623	-0.188625
FREM3	1.15033	0.154016	0.311131
FRK	1.69542	0.447241	0.99193
FRMD1	-0.810382	0.348216	-0.250837
FRMD3	-0.406023	0.744895	-0.134942
FRMD4A	1.27489	0.248607	0.34683
FRMD4B	0.743456	0.0409754	0.194515	hit
FRMD7	0.488462	0.475118	0.12143
FRMD8	-1.41739	0.371246	-0.424813
FRMPD1	0.41249	0.221741	0.0996553
FRMPD2	0.754614	0.371748	0.197713
FRMPD3	-2.01386	0.0177668	-0.595772	hit
FSCN1	-0.363897	0.505034	-0.122868
FSCN2	2.01808	0.00252252	0.559839	hit
FSCN3	0.946479	0.188998	0.252704
FSHR	-0.575268	0.660287	-0.22146
FST	-0.162199	0.836629	-0.000727993
FTCD	0.668761	0.975873	0.443313
FTH1	-0.803747	0.376621	-0.343553
FTL	5.2338	0.174269	2.88274	hit
FTMT	-0.346377	0.502187	-0.117847
FTSJ2	4.12179	0.021982	1.16279	hit
FUK	-0.905033	0.5714	-0.397677
FUNDC2	-0.183516	0.838728	-0.0711684
FUZ	-0.888359	0.111531	-0.273186
FXYD2	0.995454	0.931452	0.617889
FYB	-0.968401	0.361305	-0.296128
FYN	-0.776846	0.162246	-0.329178
G3BP2	0.676289	0.0711374	0.175264
G6PC	0.100179	0.363618	0.139479
G6PC2	-0.666828	0.452469	-0.270387
G6PC3	0.834492	0.115158	0.531876
GAA	0.4416	0.758429	0.321925
GABBR1	0.541099	0.489139	0.375095
GABBR2	-0.45116	0.392945	-0.15514
GABRA1	1.14313	0.515006	0.696803
GABRA2	-1.58374	0.890347	-0.760358
GABRA3	-1.04024	0.486183	-0.469929
GABRA4	-1.44432	0.0902567	-0.685856
GABRA5	2.75504	0.739968	1.55816
GABRA6	2.56984	0.369874	1.4592
GABRB1	1.73185	0.902777	1.0114
GABRB2	-1.21017	0.356609	-0.560735
GABRB3	0.27502	0.118827	0.23291
GABRD	-0.865753	0.860014	-0.376687
GABRE	0.17862	0.70525	0.181396
GABRG1	2.01763	0.8631	1.16411
GABRG2	0.0597126	0.559181	0.117855
GABRG3	2.45085	0.356199	1.39561
GABRP	1.65345	0.242918	0.969502
GABRQ	1.77083	0.498562	1.03223
GABRR1	-0.00606044	0.458591	0.0827082
GABRR2	-1.10849	0.242918	-0.506398
GABRR3	-0.100679	0.33334	0.0321468
GAD1	-0.882668	0.324776	-0.385726
GAD2	-0.670349	0.984645	-0.272269
GADL1	1.3555	0.68898	0.810286
GAK	0.219206	0.378744	0.203084
GALE	0.661188	0.556541	0.439267
GALK1	-0.326239	0.674001	-0.0883863
GALK2	0.211499	0.747097	0.198966
GALM	0.660228	0.6099	0.438754
GALNT1	1.77719	0.0414597	1.03563	hit
GALNT11	-0.961613	0.176583	-0.294182
GAPDH	-2.35341	0.832336	-1.17165
GAPDHS	-1.71826	0.378744	-0.83224
GARS	-0.00603102	0.906511	0.0827239
GART	-1.83264	0.574076	-0.893361
GAS8	-0.929862	0.838778	-0.285082
GATC	3.33748	0.00996258	0.938	hit
GATM	0.75149	0.241968	0.487522
GBA	0.684688	0.679172	0.451824
GBA2	0.958212	0.566424	0.256067
GBAS	-0.37167	0.64583	-0.125096
GBF1	-0.631028	0.187498	-0.199432
GCA	-0.704077	0.733452	-0.290292
GCAT	-0.724489	0.870517	-0.3012
GCDH	2.84263	0.83847	1.60496
GCG	0.0858069	0.806839	0.0060232
GCGR	1.63213	0.258138	0.958111
GCH1	0.174581	0.493095	0.179238
GCK	0.462269	0.616519	0.33297
GCKR	0.544517	0.394829	0.137496
GCSAM	-0.224367	0.896342	-0.0828771
GCSH	0.549733	0.149336	0.379709
GDE1	-1.25751	0.407105	-0.37899
GDF3	1.36603	0.0207121	0.372952	hit
GDI1	-0.830473	0.380875	-0.357834
GDPD2	0.915352	0.771294	0.243782
GET4	-1.4074	0.625466	-0.421952
GFER	-1.20237	0.790309	-0.556568
GFM1	1.67408	0.0757609	0.461245
GFM2	0.663297	0.161838	0.17154
GFPT2	-0.144131	0.984514	-0.0598804
GGA2	-0.622205	0.249774	-0.196903
GGCX	-0.545173	0.310324	-0.205378
GGNBP2	1.27793	0.0022576	0.347703	hit
GGPS1	1.4481	0.216142	0.85977
GHDC	1.17097	0.00981377	0.317047	hit
GHITM	0.740286	0.839475	0.193606
GHRHR	0.854466	0.222032	0.542549
GIMAP5	-0.317857	0.573318	-0.109673
GIMAP8	0.582487	0.718159	0.148379
GIT1	-0.480775	0.338468	-0.170965
GIT2	-0.162651	0.342479	-0.00096949
GJA5	-1.5983	0.0786056	-0.476667
GJA9	-0.892465	0.1255	-0.274363
GJB2	1.01483	0.2459	0.272295
GK	2.61157	0.333733	1.4815
GK2	1.18978	0.178288	0.721734
GK5	0.57518	0.783058	0.393307
GKAP1	0.761534	0.872991	0.492889
GKN1	-0.831582	0.387351	-0.256913
GLA	0.64436	0.897802	0.430275
GLDC	-0.282067	0.483237	-0.0647815
GLIPR2	1.20885	0.77703	0.731924
GLOD4	-0.200944	0.732522	-0.0761638
GLP1R	-1.64403	0.0356444	-0.792573	hit
GLP2R	1.45633	0.629293	0.864169
GLRA1	1.61565	0.214977	0.949303
GLRA2	2.0852	0.578556	1.20022
GLRA3	0.452222	0.172532	0.327601
GLRB	-0.526731	0.541874	-0.195523
GLRX	4.34376	0.0887281	2.40713	hit
GLRX2	1.95394	0.291606	1.13008
GLRX5	1.9257	0.00697093	0.533364	hit
GLS	2.48942	0.0167744	1.41622	hit
GLS2	0.875048	0.467208	0.553547
GLT6D1	-0.688405	0.0350963	-0.281917	hit
GLT8D1	1.483	0.100849	0.406478
GLTP	-2.50988	0.562023	-1.25526
GLUD1	1.12672	0.831723	0.688033
GLUD2	-2.30472	0.223523	-1.14563
GLUL	-0.46005	0.954583	-0.159891
GLYAT	-2.39919	0.152914	-1.19611
GLYATL1	0.999716	0.214659	0.620166
GLYATL2	-0.988396	0.349687	-0.442224
GLYATL3	-0.832972	0.0346322	-0.257312	hit
GM2A	-0.0639754	0.940199	0.0517601
GMDS	-0.739744	0.440229	-0.309352
GMPPA	-0.408156	0.407105	-0.135553
GMPR	-0.758557	0.793941	-0.319405
GNA14	0.70735	0.70366	0.184166
GNA15	-1.69422	0.0457661	-0.504156	hit
GNAL	0.884385	0.144564	0.234907
GNAT1	-1.18013	0.927706	-0.54468
GNB1	-2.07696	0.0657451	-1.02392
GNB1L	1.46061	0.141157	0.400062
GNB3	1.14416	0.640074	0.309361
GNB4	-0.974466	0.48558	-0.297866
GNE	2.3957	0.130786	1.36614
GNG2	-1.20932	0.177919	-0.560281
GNG4	1.35354	0.0265886	0.369373	hit
GNG5	-0.710191	0.751949	-0.222121
GNGT1	1.85955	0.103656	1.07964
GNGT2	0.784359	0.805959	0.206238
GNLY	-1.08215	0.738189	-0.492322
GNMT	-0.69766	0.52305	-0.286863
GNPAT	-2.20589	0.00144423	-0.650811	hit
GNPDA1	1.88729	0.407477	1.09446
GNRHR	2.20034	0.331227	1.26175
GOLGA7	-0.039669	0.166611	-0.02994
GOLT1B	-0.352459	0.545468	-0.11959
GORASP1	-0.327753	0.69114	-0.112509
GOSR1	0.726643	0.93623	0.189696
GOSR2	0.950501	0.855372	0.253857
GOT1	0.298429	0.887865	0.245419
GOT2	1.266	0.182118	0.762463
GP1BA	-1.21502	0.113178	-0.563328
GP9	0.302648	0.567668	0.247673
GPAA1	0.294692	0.458765	0.0658927
GPAM	-0.297454	0.0615168	-0.103825
GPAT2	1.35143	0.262716	0.368768
GPC1	1.15162	0.344201	0.311501
GPC6	-0.0710036	0.955168	-0.0389209
GPD1	-1.22285	0.20062	-0.567509
GPD2	-2.21712	1.25854e-05	-0.654029	hit
GPR107	-1.08317	0.124601	-0.329022
GPR141	-1.75491	0.0934194	-0.521552
GPR18	1.62221	0.969608	0.952809
GPR31	-1.0361	0.0388469	-0.31553	hit
GPR68	-0.443023	0.752592	-0.145547
GPR85	-0.288725	0.470536	-0.101323
GPR89A	0.595908	0.894916	0.152225
GPR98	-0.325404	0.803386	-0.111836
GPRC5A	-0.161905	0.730497	-0.000570864
GPRC5B	-0.331141	0.286641	-0.11348
GPRC5C	-0.792488	0.367684	-0.245708
GPSM3	-1.0277	0.0957076	-0.313123
GPT2	0.383389	0.705636	0.290819
GPX1	0.690156	0.528429	0.454746
GPX2	0.977592	0.0690393	0.608344
GPX3	0.135597	0.389473	0.158406
GPX5	1.35509	0.990285	0.810067
GPX6	0.324763	0.853449	0.259491
GPX7	-0.647024	0.752458	-0.259804
GPX8	1.29118	0.620395	0.775916
GRAMD4	1.18147	0.437016	0.320056
GRB7	0.826764	0.608502	0.218392
GREB1	-0.750835	0.437782	-0.23377
GRIA1	4.19233	0.0180901	2.32621	hit
GRIA2	-1.38991	0.0230737	-0.656782	hit
GRIA3	-1.41304	0.0865514	-0.669142
GRID1	-0.794417	0.817657	-0.338567
GRID2	-0.629555	0.646687	-0.25047
GRID2IP	-0.487811	0.862608	-0.158384
GRIK2	0.53386	0.586445	0.371226
GRIK3	0.0766559	0.710508	0.126909
GRIK4	0.00553838	0.771015	0.0889063
GRIK5	-0.0912205	0.379216	0.0372011
GRIN1	2.76545	0.330599	1.56372
GRIN2C	-1.33966	0.401706	-0.629927
GRIN2D	0.0718761	0.687246	0.124355
GRIN3A	-0.682669	0.405687	-0.278852
GRIN3B	0.497479	0.0151599	0.351785	hit
GRIPAP1	-0.291916	0.24821	-0.102237
GRK1	-0.368755	0.344448	-0.111106
GRK4	-0.423962	0.323235	-0.140607
GRK5	1.24231	0.663135	0.749801
GRK6	-1.06686	0.31902	-0.484151
GRK7	1.70148	0.181347	0.995167
GRM2	0.005023	0.619286	0.0886309
GRM4	2.95866	0.267513	1.66697
GRM7	-2.23637	0.00182899	-1.1091	hit
GRM8	-3.23691	0.128994	-1.64377	hit
GRSF1	8.21602	0.000286258	2.33626	hit
GRTP1	-0.322758	0.578253	-0.111077
GSDMC	0.27826	0.64263	0.0611829
GSG2	-0.0978923	0.605504	0.0336359
GSK3A	-2.86381	0.00354135	-1.44439	hit
GSK3B	-0.731558	0.37366	-0.304977
GSR	-0.109378	0.671135	0.0274981
GSS	0.807537	0.788494	0.517471
GSTA2	1.09099	0.327873	0.668939
GSTA3	0.94901	0.64923	0.59307
GSTA4	-1.02799	0.1708	-0.463382
GSTA5	2.18784	0.614861	1.25507
GSTK1	-0.774444	0.528429	-0.327894
GSTM4	-0.769129	0.415066	-0.325054
GSTO1	0.0226405	0.881662	0.0980452
GSTO2	1.85511	0.457468	1.07726
GSTT2	-0.709005	0.254518	-0.292925
GSTT2B	0.793843	0.391079	0.208956
GTPBP2	0.113018	0.75721	0.0138222
GTPBP3	-1.36793	0.911394	-0.410639
GTPBP8	-0.869171	0.251515	-0.267687
GUCA1A	0.372424	0.225321	0.28496
GUCY2C	0.887283	0.482747	0.560086
GUCY2D	-0.034079	0.813997	0.0677359
GUCY2F	2.21457	0.918348	1.26935
GUF1	-1.31274	0.213963	-0.394821
GUK1	-1.21441	0.253012	-0.562997
GULP1	-1.31216	0.0449553	-0.394654	hit
GUSB	-0.662869	0.231388	-0.268272
GYG1	2.33313	0.680323	1.33271
GYPC	2.07115	0.091203	0.575051
GZMB	2.33999	0.0798787	1.33637
H2AFV	-0.777738	0.562992	-0.241481
H6PD	0.456648	0.139193	0.329966
HACL1	0.336277	0.787551	0.0778116
HADH	-1.57425	0.341649	-0.755289
HADHA	0.435021	0.522792	0.318409
HAGH	0.379176	0.966303	0.288568
HAL	-0.0283034	0.12605	0.0708222
HAO1	0.21686	0.635699	0.201831
HAO2	0.00923852	0.812168	0.0908835
HAP1	0.262816	0.64263	0.0567566
HARS	-0.581889	0.30995	-0.224998
HARS2	-1.97758	0.27827	-0.585372
HBA1	1.21367	0.505567	0.734498
HBB	-0.582023	0.47163	-0.22507
HBG1	-0.879596	0.252233	-0.384084
HCK	0.708422	0.411925	0.464507
HCLS1	-0.319664	0.679489	-0.110191
HCN2	1.96246	0.968982	1.13463
HCRT	-0.589996	0.437906	-0.22933
HDC	0.618464	0.559181	0.416436
HDDC2	-0.38503	0.813065	-0.128925
HDHD1	0.074008	0.796971	0.125495
HDHD2	-0.71825	0.763538	-0.224431
HEATR1	0.740922	0.60663	0.193789
HEBP1	1.71078	0.229988	0.471764
HEBP2	0.530622	0.723602	0.133513
HEG1	0.220259	0.972949	0.0445591
HEMK1	-0.614085	0.0821943	-0.194576
HEXB	0.0402211	0.203022	0.10744
HEY2	0.189379	0.75645	0.0357083
HGS	2.19232	0.450063	1.25746
HHAT	0.419866	0.572236	0.101769
HHIPL2	0.578203	0.874498	0.147151
HIAT1	0.762335	0.33428	0.199926
HIBADH	-1.44305	0.231388	-0.685176
HIBCH	-0.341293	0.580512	-0.0964306
HIF1AN	0.784099	0.790914	0.504947
HIGD2A	-0.393864	0.51657	-0.131457
HINT1	-0.265366	0.895316	-0.0558571
HINT2	-0.046384	0.212209	-0.0318646
HINT3	0.702222	0.299358	0.182697
HIP1R	-0.071337	0.914723	-0.0390165
HIPK1	0.619159	0.665417	0.416808
HIPK2	0.431997	0.346054	0.316793
HIPK3	-0.831392	0.835471	-0.358325
HIPK4	1.20369	0.428226	0.729162
HK1	-2.14482	0.923338	-1.06018
HK2	-0.83346	0.0957602	-0.359431
HK3	-0.911144	0.169585	-0.400942
HKDC1	-0.851312	0.258593	-0.262568
HLA-A	-0.928021	0.92833	-0.409961
HLA-B	-0.741171	0.175101	-0.310114
HLA-DQA2	0.955585	0.895316	0.596584
HLA-DQB1	-1.4004	0.618179	-0.662386
HLA-DQB2	0.0157864	0.716815	-0.0140457
HLA-DRB1	1.43576	0.00259661	0.853178	hit
HLCS	-1.36992	0.0720941	-0.646098
HMGCL	0.150227	0.221735	0.166224
HMGCR	2.79798	0.31145	1.58111
HMGCS1	0.781748	0.634453	0.50369
HMGN3	0.337726	0.507765	0.0782269
HMGN5	-0.820003	0.479329	-0.253595
HMMR	-1.53032	0.140516	-0.45718
HMOX2	-0.633398	0.134631	-0.252523
HNF4G	1.56527	0.556014	0.922385
HNMT	-4.06211	0.862554	-2.08473	hit
HNRNPD	0.273221	0.842699	0.0597387
HOGA1	0.744337	0.509483	0.194767
HOOK3	1.37668	0.0950769	0.376005
HOXB9	0.438712	0.255596	0.107171
HPD	0.696526	0.56554	0.458151
HPDL	0.413494	0.530326	0.0999431
HPGDS	2.25535	0.0945146	1.29114
HPN	-0.427959	0.839698	-0.142742
HPRT1	-1.61101	0.087602	-0.774932
HPX	-1.81285	0.352932	-0.882787
HRH1	-1.2522	0.0659802	-0.583195
HRH2	-1.22697	0.797578	-0.56971
HRH3	-1.58096	0.483727	-0.758874
HRH4	-2.79078	0.457163	-1.40537
HRSP12	0.273362	0.577288	0.232024
HS3ST1	0.820422	0.657444	0.524357
HS3ST3A1	-0.562875	0.860631	-0.214837
HSD11B2	0.622862	0.182376	0.418786
HSD17B10	-1.71635	0.816488	-0.831223
HSD17B11	-0.494488	0.965851	-0.178293
HSD17B12	3.70828	6.86832e-05	1.04427	hit
HSD17B14	0.802672	0.473644	0.211487
HSD17B6	1.69348	0.595662	0.990892
HSD17B7	0.582085	0.70525	0.396996
HSD17B8	-1.28208	0.0861546	-0.599161
HSD3B7	0.315479	0.505688	0.0718506
HSDL2	-0.529516	0.802538	-0.170337
HSH2D	-0.982424	0.11546	-0.300147
HSPA5	1.15505	0.309202	0.703173
HSPB8	-2.43282	0.0378376	-1.21408	hit
HSPG2	0.41058	0.0747448	0.305349
HTR1A	-2.06006	0.290888	-1.01489
HTR1B	0.934174	0.108606	0.585143
HTR1D	2.01001	0.923962	1.16004
HTR1E	0.491355	0.866189	0.348513
HTR1F	0.646286	0.108088	0.431303
HTR2A	-0.216104	0.483237	-0.029533
HTR2B	-1.56258	0.395998	-0.749053
HTR2C	-2.19038	0.296304	-1.08453
HTR3A	0.362049	0.377469	0.279415
HTR4	-0.809096	0.516861	-0.346411
HTR6	-0.634372	0.702334	-0.253043
HTR7	5.17065	0.131588	2.84899	hit
HUNK	1.57813	0.0107147	0.929255	hit
HVCN1	0.460288	0.328947	0.113355
IARS	-1.36349	0.868043	-0.642663
IARS2	1.58615	0.586293	0.933537
IBA57	0.895464	0.813065	0.238082
IBTK	1.06652	0.300685	0.655865
ICK	-0.199663	0.504563	-0.0207475
ICT1	1.44961	0.492258	0.396909
IDE	-0.28012	0.278163	-0.0637413
IDH3A	-0.860033	0.4803	-0.37363
IDH3B	-0.73237	0.085153	-0.305411
IDH3G	0.0969159	0.196957	0.137736
IER3IP1	1.32028	0.0725866	0.359842
IFI27	0.543743	0.707433	0.137274
IFNAR2	-0.511819	0.9352	-0.187555
IFNGR1	-1.84899	0.0837059	-0.902101
IFNGR2	0.2554	0.905889	0.222425
IFT27	-0.30323	0.984809	-0.10548
IFT74	-1.2386	0.666257	-0.373571
IGF1R	4.25416	0.591319	2.35925	hit
IGFBP7	-0.0961619	0.982138	0.0345606
IGSF10	-0.954856	0.871135	-0.424301
IKBKAP	0.613824	0.122778	0.413956
IKBKB	-0.645612	0.905889	-0.25905
IKBKE	0.976048	0.285893	0.607519
IKBKG	1.29086	0.0917593	0.775743
IL11RA	-1.42584	0.152689	-0.675983
IL17RD	-0.861197	0.2196	-0.265401
IL2RB	1.24851	0.0617011	0.753112
IL2RG	-1.04409	0.652906	-0.471987
IL3RA	-0.308287	0.143442	-0.078793
IL4I1	-0.0874329	0.286248	0.0392251
IL5	4.18722	0.219367	2.32348	hit
IL6R	1.5418	0.558652	0.90984
ILF3	-1.82557	0.0608147	-0.541804
ILK	1.63887	0.0392378	0.961712	hit
ILKAP	-0.795057	0.882902	-0.338909
IMMT	-1.52601	0.174262	-0.455947
IMP3	-1.90743	0.163899	-0.565266
IMPA1	-1.63644	0.22834	-0.788522
INA	1.73993	0.462699	0.480119
ING3	0.787337	0.633465	0.207092
INPP1	-0.642992	0.303999	-0.25765
INPP4B	0.738155	0.208011	0.480396
INPP5A	-0.32654	0.642742	-0.088547
INPP5B	-1.84848	0.0122815	-0.901826	hit
INPP5D	0.150057	0.848305	0.166133
INPP5E	-0.641595	0.542394	-0.256903
INPP5F	-0.0204016	0.789704	0.0750447
INPP5J	4.42642	0.513636	2.4513	hit
INPP5K	-0.243011	0.436979	-0.0439112
INPPL1	0.395501	0.376621	0.297291
INS	2.02651	0.0480593	1.16885	hit
INSIG2	0.747136	0.291737	0.195569
INSR	-1.19333	0.370714	-0.551732
INSRR	3.26161	0.269893	1.82886	hit
INTS6	-0.247592	0.801884	-0.0895336
IP6K1	-1.3177	0.75067	-0.618195
IP6K2	-1.35497	0.496073	-0.638112
IP6K3	-0.0787267	0.4852	0.0438775
IPO13	-1.02015	0.0150949	-0.31096	hit
IPO4	-0.144594	0.218181	-0.0600128
IPO7	1.1681	0.196037	0.316223
IPO8	-1.63548	0.0312986	-0.487321	hit
IQCE	1.3957	0.0876419	0.381457
IQSEC1	-0.818042	0.234941	-0.253033
IQSEC2	-1.57687	0.0728712	-0.470524
IQSEC3	-0.911321	0.788827	-0.279768
IRAK1	-1.24916	0.194784	-0.58157
IRAK1BP1	0.336281	0.443961	0.265646
IRAK2	0.273737	0.643305	0.232224
IRAK3	0.236441	0.901533	0.212294
IRAK4	-0.707113	0.809732	-0.291914
IRGC	0.543456	0.380875	0.376354
IRGM	1.89338	0.975796	0.524098
ISCA1	1.31647	0.0798961	0.358748
ISCA2	3.44951	0.0369424	0.970109	hit
ISCU	0.587646	0.220498	0.149857
ISG20	-0.684551	0.438835	-0.279858
ISOC2	0.227082	0.149425	0.0465147
ISPD	1.80299	0.430061	1.04941
IST1	1.42358	0.100284	0.389447
ISYNA1	-0.302339	0.961468	-0.0756147
ITGA2	0.286168	0.965238	0.0634496
ITGA2B	-0.828497	0.515156	-0.356778
ITGA3	-0.865925	0.346481	-0.266757
ITGA4	0.550332	0.904022	0.380028
ITGAL	0.29336	0.386881	0.24271
ITGB4	-0.372779	0.416812	-0.125414
ITK	-1.0841	0.856929	-0.493364
ITLN1	-0.0677366	0.70053	-0.0379845
ITM2B	-0.038781	0.3795	-0.0296854
ITPA	-2.296	0.0566315	-1.14097
ITPK1	0.170338	0.406575	0.176971
ITPKA	-0.62004	0.53358	-0.245385
ITPKB	-1.34689	0.257142	-0.633795
ITPKC	0.523269	0.38904	0.365567
ITPR3	-0.387767	0.66361	-0.12971
ITPRIP	1.61855	0.0840135	0.44533
ITSN2	-1.76412	0.956471	-0.524193
IYD	-0.827912	0.128796	-0.356466
JAGN1	2.15457	0.00536027	0.59896	hit
JAK1	-1.5414	0.410584	-0.737736
JAK2	1.35096	0.376621	0.807861
JAK3	-1.52862	0.61045	-0.730905
JAKMIP1	-1.52559	0.1545	-0.729287
JMJD7-PLA2G4B	-1.04443	0.138066	-0.317919
JPH1	0.251819	0.575815	0.0536046
JPH2	-0.126876	0.813757	-0.0549349
JPH4	0.580859	0.873262	0.147912
KAL1	-0.760247	0.547672	-0.236468
KALRN	0.217558	0.941449	0.202203
KANK2	-0.476554	0.611931	-0.155157
KARS	-1.41234	0.0920622	-0.668768
KAT2A	3.87058	0.997179	2.15427	hit
KAT5	-0.475169	0.679172	-0.16797
KAT8	1.01119	0.0449553	0.271252	hit
KCNA1	0.447893	0.448181	0.325288
KCNA4	0.77389	0.416416	0.499491
KCNC4	0.205183	0.822543	0.195591
KCND2	0.442878	0.60935	0.322608
KCND3	-1.40382	0.33649	-0.664213
KCNE1	0.831282	0.332466	0.53016
KCNH2	-0.310958	0.622059	-0.0802205
KCNH6	0.324387	0.382158	0.25929
KCNH7	-1.49969	0.143872	-0.715445
KCNJ1	1.47714	0.475208	0.875287
KCNJ11	-2.46391	0.0307213	-1.2307	hit
KCNJ12	1.95828	0.957086	1.1324
KCNJ3	0.946006	0.856313	0.591465
KCNJ5	-0.674965	0.598393	-0.274735
KCNJ6	2.99907	0.0583858	1.68856
KCNJ8	0.270227	0.272974	0.230349
KCNK1	1.00411	0.772818	0.622516
KCNK12	1.32251	0.0545769	0.360479
KCNK2	2.18572	0.440695	1.25393
KCNK3	1.51975	0.819488	0.898056
KCNK6	0.308874	0.632644	0.251
KCNK9	0.217372	0.706417	0.202104
KCNMA1	-1.25296	0.0928441	-0.583597
KCNMB1	-0.129998	0.372817	0.0164795
KCNMB2	5.46115	0.252233	3.00423	hit
KCNMB3	0.259755	0.84277	0.224753
KCNMB4	-2.00655	0.222926	-0.986298
KCNN1	0.107618	0.718715	0.143455
KCNN2	-1.59333	0.325935	-0.765484
KCNN3	-0.981842	0.248027	-0.438721
KCNN4	-0.501884	0.677446	-0.182246
KCNQ1	0.994489	0.505065	0.617373
KCNQ2	-0.275504	0.534613	-0.0612745
KCNQ3	-1.78115	0.0994148	-0.865848
KDELC1	5.80849	4.24768e-06	1.64622	hit
KDM4E	0.29017	0.627996	0.0645966
KDM5D	0.986216	0.261793	0.612952
KDR	-0.433142	0.744124	-0.145512
KHK	0.67811	0.211798	0.448309
KIAA0020	-2.32547	0.0410917	-0.685082	hit
KIAA0196	4.17974	0.745713	1.1794	hit
KIAA0226	0.820818	0.208416	0.216688
KIAA0319L	2.32282	0.0501576	0.647182
KIAA0391	3.82354	0.00145695	1.07731	hit
KIAA0430	4.36972	0.000196851	1.23385	hit
KIAA0947	0.836683	0.432816	0.221235
KIAA1244	-1.2122	0.672517	-0.366003
KIAA1407	0.353641	0.374597	0.0827882
KIAA1432	2.18303	0.0663705	0.607116
KIAA1683	-0.372702	0.421195	-0.125392
KIAA1804	2.76485	0.955835	1.5634
KIAA1984	0.29061	0.8316	0.0647225
KIAA2013	-1.13272	0.0197621	-0.343223	hit
KIDINS220	2.35975	0.00852784	1.34693	hit
KIF12	1.1762	0.0389313	0.318544	hit
KIF13B	-0.197347	0.396584	-0.0751327
KIF16B	0.83204	0.216768	0.219904
KIF17	-1.39306	0.0868171	-0.417842
KIF18B	0.623735	0.92795	0.160201
KIF19	-0.219248	0.420707	-0.08141
KIF1A	0.00181901	0.37535	0.0869188
KIF21A	0.258036	0.935279	0.0553865
KIF21B	1.33076	0.448684	0.362843
KIF24	5.03157	0.0554929	1.42355	hit
KIF25	-2.64046	0.171572	-0.775365
KIF26A	-1.11001	0.201462	-0.336716
KIF26B	0.433622	0.953775	0.105712
KIF27	0.81265	0.856858	0.214347
KIF3B	0.305949	0.295578	0.249437
KIF5A	-0.145958	0.337027	-0.0604038
KIF5B	3.45726	0.0298812	1.9334	hit
KIF6	-0.299435	0.830418	-0.104393
KIF9	-1.0847	0.218355	-0.329461
KIFC2	-0.134397	0.826245	-0.0570902
KIR3DL1	1.08068	0.0619282	0.291167
KISS1	-0.236252	0.822772	-0.0862833
KIT	-0.457739	0.536683	-0.158656
KLC2	-0.331893	0.502756	-0.113696
KLC4	-0.885469	0.0615018	-0.272358
KLK1	-1.35716	0.397749	-0.639279
KLK6	0.489254	0.409691	0.34739
KMO	-0.061002	0.334861	-0.0360543
KPNA1	0.123176	0.501051	0.0167336
KPNA3	0.0985244	0.714465	0.00966822
KPNA4	1.7481	0.00283626	0.482459	hit
KPNB1	1.94106	0.0905513	0.537764
KPTN	0.674405	0.20811	0.174724
KRT10	-0.976942	0.142299	-0.298576
KRT12	0.0260171	0.768013	0.0998495
KRT13	0.186186	0.661927	0.0347933
KRT14	-0.293324	0.57678	-0.102641
KRT15	1.88914	0.326741	0.522885
KRT16	0.489706	0.515684	0.121786
KRT17	-0.981552	0.360367	-0.299897
KRT19	-1.29376	0.848661	-0.389379
KRT2	1.63134	0.133735	0.448996
KRT20	-0.908345	0.652872	-0.278915
KRT24	-0.308103	0.216799	-0.106877
KRT27	1.16856	0.23629	0.316356
KRT3	1.27016	0.0222416	0.345475	hit
KRT31	-0.43162	0.729999	-0.142279
KRT32	0.0306545	0.931551	-0.00978426
KRT33B	-0.462368	0.711677	-0.151091
KRT34	-0.260464	0.486173	-0.0932229
KRT37	0.19446	0.737842	0.0371646
KRT39	-0.84611	0.56757	-0.261077
KRT4	0.749232	0.253364	0.19617
KRT6B	0.20573	0.663989	0.0403948
KRT6C	0.405017	0.939462	0.0975132
KRT7	-0.81557	0.977126	-0.34987
KRT71	0.678658	0.804502	0.175943
[truncated: 8,522 more rows]

## Sheet: DCFDA phenotypes
Gene	z score	Mann-Whitney p-value	average phenotype of strongest 3	ROS hit
AAAS	0.891995	0.633537	0.477512
AADACL2	1.17594	0.477032	0.876315
AADAT	-1.31858	0.012967	-0.915558	hit
AAK1	-0.022525	0.53365	0.0154258
AANAT	-0.0432463	0.743291	0.000541258
AARS	0.502981	0.506321	0.392909
AARS2	3.27913	0.0437369	2.38709	hit
AASDH	-0.190608	0.950719	-0.0368841
AASS	-0.500127	0.382412	-0.327647
AATK	-1.45775	0.0385528	-1.01553	hit
ABAT	1.32636	0.219439	0.984361
ABCA8	0.788691	0.0516275	0.428427
ABCB4	-1.69754	0.416909	-0.7529
ABCC12	-0.837959	0.192987	-0.344471
ABCC2	0.565419	0.100782	0.43776
ABCC8	0.274006	0.43118	0.228431
ABCC9	0.539687	0.940908	0.419276
ABCD3	-0.390249	0.782676	-0.131743
ABCE1	-0.570204	0.399764	-0.377985
ABCF1	-1.56945	0.0801945	-0.692037
ABCF2	-0.56412	0.153144	-0.214357
ABCG1	0.414276	0.611511	0.32919
ABHD10	0.116945	0.363456	0.109249
ABHD11	-0.186535	0.922349	-0.0349488
ABHD6	-0.735962	0.583737	-0.296008
ABHD8	1.09368	0.157604	0.573341
ABL1	-0.35872	0.645284	-0.226071
ABL2	1.09877	0.243593	0.820879
ABO	1.42323	0.0501001	1.05395
ABR	0.388254	0.250401	0.238161
ACACA	1.53221	0.284814	1.13223
ACACB	-0.916464	0.321242	-0.626712
ACAD8	-2.42341	0.0516193	-1.70919
ACAD9	-0.785549	0.239957	-0.319569
ACADS	0.425255	0.854054	0.337077
ACADSB	0.400901	0.378153	0.319583
ACAN	0.192726	0.976533	0.170046
ACAP1	-0.321136	0.82076	-0.098904
ACAT1	-1.15559	0.210161	-0.79848
ACAT2	0.8733	0.947152	0.658918
ACBD3	-0.295535	0.53742	-0.08674
ACBD5	0.522171	0.811491	0.301791
ACBD6	0.488235	0.504239	0.285666
ACCS	0.419458	0.762947	0.332913
ACE	-0.463058	0.849117	-0.301019
ACE2	3.13543	0.0877649	2.28386	hit
ACER3	0.354334	0.515717	0.222044
ACHE	1.05029	0.731208	0.786054
ACN9	-0.68188	0.22702	-0.270311
ACOT1	0.833669	0.240413	0.449798
ACOT11	1.2676	0.930258	0.655977
ACOT12	-0.189775	0.803796	-0.0364885
ACOT13	0.24261	0.450242	0.205879
ACOT9	0.666187	0.132256	0.37022
ACOX1	-1.27928	0.191065	-0.887333
ACOX2	-0.455454	0.633063	-0.162725
ACOX3	1.65468	0.337773	0.839898
ACOXL	0.371538	0.359527	0.230218
ACP1	1.61195	0.00265798	1.18951	hit
ACP2	-1.18817	0.753993	-0.821885
ACP5	0.962874	0.827679	0.723262
ACP6	-0.0426621	0.0756774	0.000960937
ACPP	-0.209293	0.767137	-0.118734
ACPT	0.553044	0.739142	0.42887
ACSBG2	-0.341588	0.611373	-0.108622
ACSF2	-0.0800054	0.985108	0.0156684
ACSL1	-2.38437	0.478404	-1.68115
ACSL3	1.74126	0.817304	1.28239
ACSL4	1.67061	0.061093	1.23165
ACSM3	0.810453	0.737826	0.438767
ACSM5	1.19228	0.296599	0.620193
ACSS2	-0.238317	0.659607	-0.139583
ACSS3	-0.621231	0.849005	-0.241493
ACTA1	0.354549	0.731396	0.286287
ACTBL2	0.947847	0.206877	0.50405
ACTC1	0.684645	0.947417	0.37899
ACTG2	0.216066	0.433801	0.156346
ACTL7A	0.414274	0.910846	0.250524
ACTL7B	1.67107	0.16964	0.847689
ACTL8	-1.77295	0.00487711	-0.78873	hit
ACTN1	0.045179	0.579171	0.0751495
ACTN2	0.6237	0.57862	0.350032
ACTN3	-0.633615	0.724436	-0.247378
ACTN4	0.16033	0.834097	0.129863
ACTR10	1.41724	0.349717	0.727082
ACTR1B	-1.28374	0.670117	-0.556284
ACTR2	-1.23662	0.162512	-0.85669
ACTRT1	1.00655	0.274045	0.531942
ACTRT2	-0.392776	0.703678	-0.132944
ACTRT3	-0.324698	0.987093	-0.100597
ACVR1	-0.821576	0.934934	-0.558551
ACVR1B	0.467383	0.447423	0.367338
ACVR1C	0.68778	0.693452	0.525655
ACVR2A	0.807588	0.337577	0.611716
ACVR2B	-0.426611	0.328955	-0.274838
ACVRL1	0.0754488	0.790602	0.0858028
ACY1	-1.39549	0.0638521	-0.970804
ACY3	0.845216	0.929679	0.638745
ACYP2	0.260486	0.664102	0.218719
ADAM33	-1.77372	0.44135	-1.2425
ADAMTS5	0.547179	0.119356	0.424658
ADAP2	1.15002	0.146983	0.600114
ADARB2	-0.841475	0.179625	-0.346142
ADC	-0.860622	0.657903	-0.5866
ADCK1	-1.22988	0.184555	-0.851846
ADCK2	-0.661784	0.618682	-0.443769
ADCK3	0.487164	0.464966	0.381547
ADCK4	-0.55788	0.488776	-0.369132
ADCK5	1.10125	0.294099	0.822664
ADD2	1.38614	0.217515	0.712303
ADD3	1.37303	0.140551	0.706073
ADH1B	-0.156281	0.272043	-0.0806546
ADH1C	0.981585	0.31705	0.736702
ADH4	-1.45974	0.700414	-1.01696
ADH5	-1.42105	0.100062	-0.989169
ADIPOQ	-0.726817	0.778219	-0.291662
ADIPOR1	-0.0184034	0.863982	0.0449385
ADIPOR2	0.143669	0.641031	0.121947
ADK	-3.45265	0.0962365	-2.44851	hit
ADO	0.0863105	0.594505	0.094693
ADORA1	-0.745442	0.099039	-0.503863
ADORA2A	0.407088	0.207886	0.324027
ADORA2B	0.379267	0.517279	0.304043
ADORA3	-0.706983	0.204788	-0.476237
ADRA1A	-1.55576	0.185335	-1.08593
ADRA1B	0.87957	0.7238	0.663422
ADRA1D	-2.32919	0.231751	-1.64151
ADRA2A	-0.394581	0.252913	-0.251831
ADRA2B	-1.12511	0.922824	-0.776586
ADRA2C	-0.424952	0.437173	-0.273647
ADRB1	-0.569005	0.723212	-0.377124
ADRB2	0.496195	0.886165	0.388035
ADRB3	0.00805703	0.489268	0.0373937
ADRBK1	0.0815639	0.760556	0.0901954
ADRBK2	0.938717	0.165362	0.705909
ADSL	-0.0732833	0.954656	0.0188624
ADSSL1	-0.453465	0.776138	-0.294129
ADTRP	1.58855	0.113202	0.808478
AFG3L2	2.48378	0.0543594	1.81576
AGK	2.78279	0.000935327	1.37592	hit
AGMAT	0.442554	0.556697	0.263961
AGPAT3	-0.440447	0.370265	-0.155594
AGPAT5	0.158829	0.374594	0.12915
AGPAT9	0.452951	0.322299	0.268901
AGPS	-0.258506	0.762995	-0.0691456
AGR2	-1.67959	0.892145	-0.744371
AGTR1	0.762562	0.771334	0.579373
AGTR2	1.83661	0.429804	1.35088
AGTRAP	1.37773	0.402802	0.708309
AGXT	-0.818382	0.186117	-0.556257
AGXT2	-0.464026	0.330512	-0.301715
AHCY	-3.06197	0.444614	-2.16788	hit
AHI1	1.31064	0.324972	0.67643
AIF1L	-0.175506	0.899914	-0.0297084
AIM2	0.115484	0.67496	0.108555
AK1	-0.627889	0.672723	-0.419422
AK2	-0.869595	0.0858869	-0.593044
AK3	0.460577	0.479466	0.36245
AK4	-1.63951	0.0240925	-1.14609	hit
AK5	-0.06937	0.339557	-0.018224
AK7	1.76932	0.238869	1.30255
AK8	-0.56921	0.649414	-0.377271
AKAP1	2.53723	0.105866	1.85416
AKAP10	-1.15821	0.782156	-0.800367
AKAP11	0.147821	0.990925	0.137789
AKAP12	1.24507	0.0673326	0.925971
AKAP13	0.442164	0.226889	0.349223
AKAP14	2.82566	0.285167	2.06134
AKAP17A	-0.680565	0.841862	-0.269686
AKAP3	1.47542	0.040431	1.09144	hit
AKAP4	1.39783	0.617024	1.0357
AKAP5	0.818891	0.391025	0.619835
AKAP6	1.43728	0.806353	1.06404
AKAP7	-1.08694	0.0368908	-0.749172	hit
AKAP8	-0.381286	0.828902	-0.242281
AKAP8L	1.37489	0.816085	1.01922
AKAP9	-0.581803	0.518295	-0.386317
AKR1A1	-0.6064	0.862061	-0.403985
AKR1B1	1.08823	0.284461	0.813306
AKR1B10	-1.93561	0.236066	-1.35879
AKR1B15	-0.72137	0.388347	-0.289074
AKR7A2	-0.640859	0.030724	-0.25082	hit
AKT1	-1.71602	0.394494	-1.20105
AKT2	-0.811396	0.358528	-0.551239
AKT3	0.553519	0.577834	0.429212
ALAS1	2.31327	0.945278	1.69328
ALAS2	0.31852	0.744477	0.260407
ALDH18A1	-0.57641	0.389288	-0.382443
ALDH1A2	1.32269	0.578906	0.981722
ALDH1B1	0.419427	0.396675	0.33289
ALDH1L1	1.50912	0.820962	1.11564
ALDH3A1	-1.29671	0.220619	-0.899854
ALDH3A2	0.119437	0.673739	0.1174
ALDH3B1	-0.418999	0.929679	-0.269371
ALDH4A1	0.524192	0.726533	0.408146
ALDH5A1	-0.915588	0.295545	-0.626082
ALDH8A1	1.36492	0.0258763	0.702221	hit
ALDH9A1	0.543615	0.259151	0.422098
ALG1	0.0245251	0.518393	0.0653359
ALG10B	0.459146	0.528839	0.271845
ALG11	-0.637046	0.579161	-0.249008
ALG13	-0.40433	0.444014	-0.138433
ALG3	0.517578	0.405457	0.299609
ALG5	0.634774	0.586588	0.355294
ALG8	1.60562	0.174327	0.816589
ALG9	1.24177	0.289437	0.643704
ALK	-0.434455	0.341146	-0.280473
ALKBH1	-0.712893	0.210481	-0.285047
ALKBH4	-0.579013	0.767426	-0.221434
ALKBH7	0.399831	0.991726	0.243661
ALLC	-0.647373	0.950275	-0.433417
ALOX5	-1.55273	0.329344	-1.08376
ALPI	1.16833	0.655069	0.870847
ALPK1	0.97683	0.656925	0.733286
ALPK2	0.355915	0.952149	0.287268
ALPK3	0.463207	0.868848	0.364339
ALPL	-1.48063	0.340748	-1.03197
ALPPL2	-1.65218	0.108076	-1.1552
AMHR2	0.401298	0.721449	0.319868
AMN	1.07236	0.991551	0.80191
AMOTL2	-0.0504234	0.146708	0.0297243
AMPH	0.0986331	0.534095	0.100548
AMT	0.585852	0.124464	0.452437
AMY1A	0.777166	0.727331	0.589863
AMY2A	-0.338787	0.953398	-0.211753
AMY2B	1.33212	0.063306	0.9885
ANGPTL4	-0.0583595	0.63978	0.0259534
ANGPTL6	-0.586889	0.786251	-0.225176
ANK2	0.748939	0.42855	0.409539
ANKFY1	-0.263107	0.483567	-0.0713317
ANKK1	0.232696	0.521857	0.198757
ANKRD13C	-0.879303	0.345352	-0.364116
ANKRD26	-0.807368	0.441415	-0.329936
ANO10	0.658711	0.13811	0.366668
ANP32A	0.313612	0.746605	0.202695
ANP32E	1.27139	0.693239	0.657781
ANXA10	-1.59485	0.114491	-0.704107
ANXA2	0.583987	0.364306	0.451098
ANXA3	-0.984393	0.177142	-0.675507
ANXA5	0.917631	0.209306	0.690762
AOX1	0.531415	0.474257	0.306183
AP1S2	-3.41721	0.243292	-1.56999	hit
AP4M1	-0.282514	0.443609	-0.0805528
AP5M1	-0.427093	0.151745	-0.149249
APCS	0.903278	0.329733	0.680452
APMAP	0.71478	0.217738	0.393308
APOBEC3G	1.90324	0.193029	0.958004
APOBR	0.00905825	0.565642	0.0579868
APOE	0.413788	0.467846	0.32884
APOH	1.13597	0.71032	0.847601
APOL2	0.454351	0.322299	0.269567
APOL3	0.01819	0.604182	0.0623257
APOL5	-0.586542	0.368507	-0.225011
APOL6	1.0058	0.823737	0.531587
APOLD1	0.295635	0.856734	0.194153
APOM	2.3303	0.517319	1.16092
APOO	0.0653549	0.514639	0.084736
APOPT1	-0.170362	0.55528	-0.0272643
APRT	-3.31535	0.957773	-2.34989	hit
ARAF	-1.27844	0.0239374	-0.886727	hit
ARAP3	-2.40971	0.688347	-1.09128
ARF1	-2.65617	0.225085	-1.87639
ARF4	0.389809	0.398425	0.311615
ARF5	0.843675	0.741584	0.454553
ARF6	0.0233324	0.430263	0.0483663
ARFGAP1	-0.897808	0.2777	-0.372908
ARFGAP2	-1.11828	0.279985	-0.477663
ARHGAP1	0.107176	0.972087	0.104607
ARHGAP10	0.605614	0.0280385	0.341439	hit
ARHGAP17	4.57873	0.0134971	2.22925	hit
ARHGAP21	0.993155	0.192037	0.525578
ARHGAP24	-0.464667	0.856813	-0.167102
ARHGAP26	-0.480911	0.0657865	-0.313844
ARHGAP32	0.7778	0.0480085	0.423252	hit
ARHGAP39	-0.262169	0.762995	-0.0708863
ARHGAP44	0.592878	0.452045	0.335387
ARHGAP5	-0.629534	0.149241	-0.245439
ARHGAP8	0.292686	0.837322	0.192752
ARHGEF1	-0.401401	0.106345	-0.137042
ARHGEF11	-0.595618	0.755273	-0.229324
ARHGEF15	0.446976	0.493047	0.266062
ARHGEF16	-0.307998	0.426075	-0.0926616
ARHGEF17	0.0925258	0.678401	0.0976462
ARHGEF18	0.305463	0.992388	0.198823
ARHGEF19	-0.1859	0.822801	-0.0346469
ARHGEF28	-0.444248	0.841227	-0.1574
ARHGEF3	-0.426205	0.977415	-0.148827
ARHGEF37	-0.0203027	0.650451	0.044036
ARHGEF38	-0.581201	0.194902	-0.222473
ARHGEF4	-0.543698	0.471725	-0.204654
ARHGEF5	-0.102896	0.363894	0.00479215
ARHGEF9	-0.963276	0.153737	-0.404015
ARID4A	-0.219693	0.546693	-0.0507039
ARID4B	1.47227	0.898671	0.75323
ARL1	1.34216	0.729688	0.995712
ARL11	-0.309359	0.789617	-0.0933082
ARL14	-0.540317	0.521576	-0.203047
ARL15	0.756473	0.104398	0.413119
ARL17A	0.560948	0.263276	0.320216
ARL3	-0.327899	0.736775	-0.203932
ARL5B	-0.335115	0.868848	-0.209115
ARL5C	1.2007	0.106901	0.624194
ARL6	1.23577	0.0231885	0.640856	hit
ARL6IP5	1.19562	0.06438	0.621779
ARMC1	0.0216468	0.906685	0.0639682
ARMC10	-0.250349	0.357356	-0.0652699
ARMC4	0.987475	0.279596	0.522879
ARMS2	-0.711463	0.915009	-0.284367
ARPC1B	-0.372456	0.858364	-0.235938
ARPC2	-1.05902	0.30803	-0.729114
ARPC3	1.61043	0.0119738	1.18842	hit
ARPC4	0.751562	0.985918	0.571471
ARPC5	0.936366	0.152826	0.70422
ARPC5L	-0.482821	0.645516	-0.175729
ARRB1	-1.6425	0.923667	-0.726746
ARRB2	0.137612	0.807859	0.119069
ARSA	-0.893127	0.247741	-0.609948
ART1	0.304317	0.620895	0.250204
ARV1	0.169813	0.418371	0.134369
ARVCF	0.713345	0.361306	0.392627
AS3MT	0.40623	0.790291	0.246702
ASAH2	-0.92914	0.679913	-0.387796
ASAP2	-0.48932	0.673748	-0.178816
ASGR2	-0.770761	0.811069	-0.52205
ASMTL	0.196984	0.952701	0.147279
ASNA1	1.31442	0.960898	0.975783
ASPA	0.738472	0.573553	0.562068
ASPHD2	-0.747304	0.779592	-0.301397
ASRGL1	-0.343361	0.937164	-0.215038
ASS1	-0.442014	0.607666	-0.285903
ASXL2	3.6266	0.0662045	1.77685	hit
ATAD1	-1.00388	0.231343	-0.423308
ATAD3A	-0.504384	0.812538	-0.185974
ATAD3B	0.666205	0.0958383	0.370229
ATCAY	-0.603807	0.339889	-0.233214
ATL2	0.720103	0.289621	0.395838
ATM	0.829165	0.195826	0.627215
ATOX1	-0.405284	0.899811	-0.259519
ATP10D	-1.5723	0.344781	-0.693392
ATP13A3	0.599479	0.211752	0.338524
ATP1A1	-3.59552	0.0549845	-2.55114	hit
ATP1A2	0.612982	0.622984	0.344939
ATP2A1	-1.48957	0.423871	-1.03839
ATP2A3	0.0703017	0.618956	0.0870865
ATP2C1	1.77491	0.977784	1.30657
ATP4A	-2.40168	0.46929	-1.69358
ATP5A1	2.6042	0.175636	1.90227
ATP5B	-1.16322	0.815561	-0.803966
ATP5C1	2.35675	0.0412817	1.72452	hit
ATP5E	0.388899	0.588171	0.238467
ATP5L2	-0.291882	0.327208	-0.0850044
ATP5S	0.842935	0.880317	0.454201
ATP5SL	-0.618891	0.843159	-0.240382
ATP6V1A	-1.43244	0.43101	-0.99735
ATP6V1B2	-0.779838	0.246184	-0.52857
ATP6V1C1	4.26584	0.820703	3.09586	hit
ATP7B	0.00815952	0.371777	0.0575598
ATP8A1	-0.332103	0.753279	-0.206951
ATP8B1	-0.381202	0.193478	-0.127444
ATP8B2	0.34674	0.861107	0.218435
ATPAF1	0.677319	0.839859	0.375509
ATPIF1	0.28462	0.430397	0.188919
ATR	0.339891	0.899083	0.275758
ATXN2	0.30668	0.134915	0.199401
ATXN7	-2.57697	0.4872	-1.17076
AUH	-1.22644	0.764893	-0.529057
AURKA	3.08249	0.443829	2.24583	hit
AURKAIP1	0.654021	0.250317	0.501405
AURKB	-0.640107	0.371825	-0.428198
AURKC	4.04597	0.00283625	2.93793	hit
AVPR1A	0.35555	0.248705	0.287006
AVPR1B	0.277594	0.362649	0.231008
AVPR2	-0.83337	0.922201	-0.567023
AXL	-0.0553038	0.37266	-0.00811993
AZGP1	-0.0199863	0.651538	0.0172495
AZI2	-0.161776	0.220692	-0.0231847
B2M	-0.301009	0.573019	-0.184616
B3GALT1	-1.15134	0.299557	-0.493371
B4GALT1	-0.531933	0.381131	-0.350494
B4GALT2	-0.723626	0.286229	-0.488192
B4GALT3	-0.500025	0.434401	-0.327574
B4GALT4	-2.55808	0.0171496	-1.80593	hit
BAALC	0.389493	0.748177	0.238749
BACE1	0.738424	0.594564	0.562033
BAG1	-0.493745	0.816695	-0.323063
BAIAP2L1	0.376559	0.653936	0.302097
BAIAP3	-0.529803	0.902612	-0.198051
BANF1	0.640304	0.593458	0.357921
BARX2	-0.508795	0.79225	-0.18807
BBOX1	1.3805	0.083264	1.02325
BBS1	0.546066	0.328245	0.313145
BCAN	0.621661	0.540309	0.349063
BCAP29	0.390065	0.218103	0.239021
BCAR3	0.524549	0.829863	0.302921
BCAT2	0.0414535	0.79665	0.0613832
BCHE	0.523213	0.844833	0.407443
BCKDHA	-0.432652	0.862489	-0.151891
BCKDHB	0.53439	0.0933829	0.307597
BCKDK	1.31444	0.361823	0.975801
BCO2	0.384081	0.668821	0.236178
BCR	3.41325	0.273662	2.48343	hit
BDH1	1.88048	0.123315	1.3824
BDH2	-0.182286	0.655095	-0.0329298
BDKRB2	0.632596	0.933421	0.486015
BEGAIN	0.420778	0.664727	0.333861
BFSP1	0.957051	0.508768	0.508423
BFSP2	-0.31045	0.258754	-0.0938265
BGLAP	0.691908	0.929056	0.52862
BHMT	-0.299377	0.768336	-0.183443
BHMT2	0.713117	0.482395	0.543855
BICD2	0.677744	0.697071	0.375711
BIN2	0.50942	0.498711	0.295732
BLID	-0.121459	0.794587	-0.00402824
BLK	0.598457	0.715584	0.461492
BLOC1S1	0.0842795	0.557254	0.093728
BLOC1S5	-0.383148	0.736575	-0.128369
BLVRA	-1.43686	0.102844	-1.00052
BLVRB	0.430283	0.952149	0.340688
BMP2K	0.124389	0.845877	0.120958
BMPR1A	-0.867247	0.313707	-0.591358
BMPR1B	-1.01375	0.187546	-0.696597
BMPR2	0.696627	0.868848	0.53201
BMS1	0.789049	0.207468	0.428597
BMX	1.28998	0.30857	0.958226
BOLA1	1.09339	0.0549561	0.573206
BOLA3	-0.236628	0.320911	-0.0587505
BPHL	1.42043	0.657509	1.05194
BPI	-1.31846	0.0621846	-0.915477
BPIFA1	0.0300014	0.977668	0.0679379
BPIFB1	-0.524804	0.165854	-0.195676
BPIFB2	-1.13757	0.0675541	-0.486829
BRAF	-0.0385516	0.551327	0.0039136
BRD2	1.0574	0.178404	0.791161
BRD3	0.931477	0.29446	0.700708
BRD4	0.784885	0.636486	0.595408
BRD8	-0.0981918	0.529944	0.00702725
BRDT	1.60618	0.448361	1.18537
BRI3BP	1.22863	0.807633	0.637461
BRK1	0.322415	0.0822908	0.206878
BRSK1	-0.407804	0.709736	-0.261329
BRSK2	0.246279	0.72792	0.208514
BSN	-0.363318	0.163197	-0.118947
BST1	0.412364	0.824625	0.327817
BTAF1	-1.30072	0.456046	-0.564352
BTF3	-1.26874	0.128879	-0.549158
BTK	1.3051	0.0138798	0.969089	hit
BUB1	1.62829	0.601099	1.20124
BUB1B	0.363784	0.641439	0.292921
BVES	1.3434	0.0781363	0.691997
BZRAP1	0.170067	0.876391	0.13449
C10orf10	-1.43175	0.0865851	-0.626607
C10orf113	-0.0269088	0.699987	0.0408971
C10orf2	-0.442459	0.519114	-0.15655
C10orf35	0.0167196	0.42753	0.0616271
C10orf53	-0.383456	0.141672	-0.128515
C11orf73	0.325237	0.754151	0.208219
C12orf10	1.7004	0.905992	0.861622
C12orf49	-0.773221	0.808919	-0.313711
C12orf65	0.288471	0.413241	0.190749
C14orf119	1.33912	0.153648	0.689964
C14orf159	-0.845155	0.0718387	-0.34789
C14orf166	1.11458	0.850956	0.583273
C14orf2	-0.375426	0.307732	-0.1247
C15orf38-AP3S2	-0.284984	0.957988	-0.0817268
C15orf48	0.562551	0.273681	0.320978
C15orf61	-0.410279	0.721814	-0.14126
C15orf62	-0.229155	0.600892	-0.0551998
C16orf58	0.8266	0.085625	0.44644
C16orf62	-0.776272	0.967245	-0.315161
C16orf70	0.321518	0.387131	0.206451
C17orf75	0.807166	0.841151	0.611413
C17orf85	0.457399	0.130854	0.271015
C17orf89	0.972775	0.281155	0.515894
C19orf10	-0.0531084	0.521384	0.0284485
C19orf43	1.15477	0.397228	0.602369
C19orf70	-0.120572	0.518547	-0.0036069
C1GALT1	-0.948163	0.303048	-0.396835
C1orf21	0.629871	0.19273	0.352964
C1QA	-0.55621	0.73855	-0.367933
C1QB	-1.41998	0.20817	-0.988402
C1QBP	0.20954	0.104045	0.153245
C1QC	0.0194563	0.720275	0.045582
C1R	-0.606602	0.559744	-0.404131
C1S	2.38161	0.211591	1.74238
C20orf197	-0.0526914	0.925426	0.0286466
C20orf24	-0.976687	0.257663	-0.410388
C21orf33	0.365313	0.681607	0.22726
C2CD5	0.431684	0.742218	0.258796
C2orf43	-0.165924	0.659927	-0.0251555
C2orf47	0.340687	0.605536	0.215559
C3	2.31843	0.0329684	1.69699	hit
C3orf52	1.37527	0.25399	0.707139
C4A	-0.131308	0.269217	-0.0627154
C4B	-0.28833	0.277808	-0.175508
C4BPA	-0.67063	0.527625	-0.264965
C5	-1.59906	0.324313	-1.11704
C5orf63	-0.594861	0.739078	-0.228964
C6	2.62962	0.573787	1.30314
C6orf136	0.10136	0.944775	0.101844
C6orf203	-0.0305129	0.177772	0.0391847
C6orf25	-0.35906	0.63661	-0.116924
C6orf57	0.0994547	0.393998	0.100938
C7orf10	0.552305	0.88228	0.316109
C8A	-0.728583	0.465628	-0.292501
C8B	0.238148	0.522701	0.166838
C8G	-1.5485	0.050284	-1.08071
C8orf82	0.12596	0.749119	0.113533
C9	-0.844859	0.323765	-0.34775
C9orf91	-0.821736	0.0987808	-0.336763
C9orf96	-0.736897	0.703904	-0.497725
CA1	-0.927907	0.902557	-0.634932
CA10	-0.931241	0.175865	-0.637326
CA11	-0.944998	0.161402	-0.647208
CA12	-2.04844	0.0979437	-1.43984
CA13	2.10711	0.229919	1.54519
CA14	-0.729149	0.563975	-0.492159
CA2	-1.48888	0.629054	-1.03789
CA3	1.4167	0.891124	1.04926
CA4	-1.36422	0.204508	-0.948345
CA5A	-1.0388	0.251957	-0.714589
CA5B	-0.530369	0.135601	-0.34937
CA6	-0.014819	0.626444	0.0209613
CA7	-0.42688	0.404588	-0.275032
CA8	0.0190028	0.272975	0.0452563
CA9	1.6612	0.124464	1.22489
CABP1	0.163573	0.38217	0.131404
CABS1	0.896752	0.136982	0.479772
CACFD1	0.33082	0.207475	0.210871
CACNA1A	2.38268	0.0257983	1.74314	hit
CACNA1B	-0.630328	0.526456	-0.421174
CACNA1C	0.279116	0.964024	0.232102
CACNA1D	-1.20785	0.336788	-0.836018
CACNA1I	-0.501519	0.181716	-0.328647
CACNA1S	-0.0536918	0.729099	-0.00696202
CACNA2D1	0.477194	0.892984	0.374386
CACNA2D2	2.68616	0.346745	1.96114
CACNB1	-0.81836	0.753993	-0.556241
CACNB2	1.15683	0.953398	0.862582
CACNB3	0.478677	0.91473	0.375451
CACNB4	-1.61995	0.198419	-1.13204
CACNG1	0.409678	0.608215	0.325888
CADPS	0.177264	0.484085	0.137909
CADPS2	0.767673	0.3047	0.418441
CALB1	-0.533985	0.934875	-0.200039
CALCOCO1	-0.825137	0.462985	-0.338379
CALD1	-0.906579	0.956006	-0.377076
CALM1	1.14098	0.629227	0.851198
CALM2	0.838613	0.789394	0.634002
CALM3	0.575393	0.784566	0.444925
CALR	0.0258064	0.709152	0.0501434
CALU	-1.37102	0.616618	-0.597753
CALY	0.128104	0.995306	0.123626
CAMK1	-0.519245	0.325856	-0.34138
CAMK1D	-2.09216	0.476546	-1.47124
CAMK1G	-0.486142	0.250317	-0.317601
CAMK2A	-0.560665	0.224486	-0.371133
CAMK2B	0.43301	0.402381	0.342647
CAMK2D	-1.59552	0.0470119	-1.11449	hit
CAMK2G	0.222325	0.863295	0.191308
CAMK2N1	0.513538	0.91473	0.400493
CAMK4	-1.04397	0.354437	-0.718305
CAMKK1	-0.869504	0.675014	-0.592979
CAMKK2	1.78932	0.0425461	1.31692	hit
CAMKV	-1.79685	0.756378	-1.25911
CAMLG	-0.501706	0.39561	-0.328781
CAMP	-0.887292	0.434862	-0.605757
CANT1	0.321458	0.927186	0.262517
CANX	-0.221824	0.670434	-0.127735
CAP1	-0.675109	0.627757	-0.267093
CAP2	-0.517395	0.636936	-0.192156
CAPN1	-0.74327	0.104175	-0.502303
CAPNS1	0.513877	0.532619	0.400736
CAPRIN2	0.470493	0.579161	0.277236
CAPZA1	-0.359344	0.212844	-0.117058
CAPZA2	0.713519	0.0921913	0.392709
CAPZA3	1.00147	0.0475492	0.52953	hit
CARKD	2.19233	0.0385108	1.09536	hit
CARTPT	-0.611096	0.495201	-0.407359
CASK	0.243677	0.468327	0.206645
CASP7	0.708586	0.259223	0.5406
CASQ1	2.55846	0.207326	1.26933
CASQ2	0.296964	0.625276	0.194784
CASR	1.04514	0.937788	0.782356
CAST	3.17493	0.883128	2.31223	hit
CAT	-0.280378	0.46929	-0.169796
CAV3	2.17245	0.79865	1.08592
CBR1	0.513609	0.655069	0.400544
CBR4	-0.566998	0.590013	-0.215725
CBS	1.02208	0.945903	0.76579
CBX2	0.26792	0.207176	0.180984
CBX7	0.34176	0.47795	0.216069
CCBL1	-2.52857	0.573019	-1.78472
CCBL2	2.09692	0.150364	1.53787
CCDC136	1.11314	0.183917	0.58259
CCDC151	-0.983272	0.646112	-0.413516
CCDC19	0.749503	0.350619	0.409807
CCDC3	1.88759	0.243503	0.950566
CCDC51	1.0107	0.050156	0.533916
CCDC53	-1.09802	0.181187	-0.468039
CCDC58	-0.391609	0.582598	-0.132389
CCDC88A	0.134511	0.772159	0.117595
CCDC90B	-0.891318	0.0379027	-0.369824	hit
CCDC92	-0.805993	0.978491	-0.329283
CCDC93	1.06948	0.519468	0.561843
CCKAR	0.763278	0.677308	0.579887
CCL3L1	-0.609216	0.422198	-0.235784
CCL8	2.3025	0.852823	1.68555
CCR5	-1.79173	0.0218077	-1.25543	hit
CCT3	0.0963589	0.586044	0.100823
CD14	0.781984	0.355194	0.425241
CD1A	-0.263486	0.996558	-0.157662
CD1B	0.113029	0.594819	0.107388
CD1D	-0.0306514	0.24614	0.00958844
CD209	1.17823	0.394494	0.87796
CD247	2.17392	0.0022043	1.59318	hit
CD300E	0.17646	0.437709	0.137527
CD302	-0.26588	0.696424	-0.0726492
CD320	0.309445	0.798387	0.200715
CD33	-1.11108	0.312895	-0.766506
CD3D	0.423612	0.526456	0.335897
CD3E	-1.2449	0.0249935	-0.862635	hit
CD3EAP	0.953372	0.800573	0.506675
CD3G	-0.673336	0.739734	-0.452067
CD4	-0.180019	0.853439	-0.0977056
CD46	-0.791614	0.158769	-0.537029
CD48	-0.139664	0.748177	-0.0126781
CD52	-1.18507	0.13913	-0.819659
CD55	0.785591	0.420176	0.595915
CD80	1.27446	0.490811	0.947079
CD86	0.0230241	0.232671	0.0481449
CDA	1.00068	0.0168234	0.750417	hit
CDC14A	-0.221535	0.800285	-0.127527
CDC14B	0.529318	0.909753	0.411828
CDC25A	-0.201774	0.93966	-0.113333
CDC25B	0.193386	0.955273	0.17052
CDC25C	-0.842321	0.138293	-0.573453
CDC42BPA	1.0636	0.365551	0.795612
CDC42BPB	1.85239	0.364306	1.36222
CDC42BPG	-0.436547	0.816695	-0.281976
CDC42EP1	0.477737	0.206524	0.280678
CDC42EP2	1.77958	0.374954	0.899245
CDC42EP3	0.224797	0.453543	0.160494
CDC42EP4	-0.0869626	0.677994	0.0123628
CDC42EP5	1.06849	0.409835	0.561374
CDC42SE1	2.06538	0.233477	1.03504
CDC42SE2	-0.536173	0.326629	-0.35354
CDC7	-1.05747	0.136277	-0.728001
CDH12	-1.24945	0.446155	-0.539989
CDH3	0.346061	0.989741	0.218113
CDH5	0.236547	0.535715	0.201524
CDK1	-3.3087	0.271282	-2.34511	hit
CDK10	0.0430582	0.920956	0.0625358
CDK11A	1.63502	0.300278	1.20608
CDK11B	0.950077	0.99734	0.714069
CDK12	0.811734	0.675704	0.614694
CDK13	1.023	0.824625	0.766449
CDK14	-0.508341	0.774336	-0.333547
CDK15	2.82052	0.215926	2.05765
CDK16	1.15602	0.608215	0.862006
CDK17	0.0547664	0.68767	0.0709461
CDK18	-0.0718636	0.854669	-0.0200153
CDK19	-1.90703	0.960273	-1.33826
CDK2	1.29759	0.441815	0.963695
CDK20	0.28395	0.72792	0.235574
CDK3	-0.697559	0.463529	-0.469467
CDK4	0.00110928	0.991551	0.0324029
CDK5	-0.135754	0.561858	-0.0659095
CDK5R1	0.110142	0.979035	0.110724
CDK5R2	0.171989	0.555528	0.15515
CDK5RAP1	-0.408098	0.242522	-0.140224
CDK6	0.503094	0.855285	0.392991
CDK7	-0.992213	0.853439	-0.681124
CDK8	0.382988	0.664157	0.306716
CDK9	-0.465777	0.322008	-0.302973
CDKAL1	0.550976	0.279596	0.315478
CDKL1	-1.19058	0.0962365	-0.823619
CDKL2	-0.660213	0.268878	-0.442641
CDKL3	0.951896	0.0690776	0.715376
CDKL4	1.04399	0.841743	0.781526
CDKL5	0.672663	0.907888	0.514796
CDKN1A	0.566395	0.831349	0.438461
CDKN1B	0.896011	0.800823	0.675232
CDKN1C	0.485985	0.8707	0.380701
CDKN2A	1.92977	0.0890125	1.41781
CDKN2B	0.279379	0.982164	0.23229
CDKN2C	1.47382	0.376101	1.09028
CDKN2D	-0.3025	0.11917	-0.185687
CDKN3	-1.39337	0.36141	-0.969286
CDO1	-0.419402	0.190596	-0.26966
CDS2	1.48154	0.15164	0.757635
CDV3	0.260377	0.36962	0.1774
CDY1	1.10714	0.00601785	0.579737	hit
CDY2A	0.52528	0.441145	0.303268
CDYL	0.301063	0.526485	0.196732
CEACAM1	1.10021	0.224486	0.821912
CEACAM5	0.764558	0.771934	0.580807
CECR1	0.272883	0.77106	0.183342
CEL	-0.197463	0.675587	-0.110236
CELA1	-0.936292	0.965274	-0.640955
CELA2A	1.78067	0.0784309	1.3107
CEP170B	0.372408	0.924036	0.230631
CEP89	1.15437	0.640167	0.60218
CERCAM	0.0387318	0.679042	0.0720861
CERK	-0.694721	0.932174	-0.467429
CERKL	-2.1291	0.0827829	-1.49778
CERS4	-0.209813	0.345777	-0.0460095
CERS5	-0.418924	0.502249	-0.145368
CES1	-1.07391	0.980527	-0.739806
CES2	0.0163948	0.706802	0.0614727
CFB	0.627801	0.621449	0.482571
CFD	-0.556646	0.0994159	-0.368246
CFL1	0.41945	0.273318	0.332907
CFTR	0.0253468	0.817304	0.0498133
CGA	0.120106	0.531075	0.117881
CGN	-0.499745	0.714173	-0.18377
CGNL1	-0.299974	0.956667	-0.0888493
CH25H	-0.13759	0.343888	-0.0116927
CHCHD1	0.0714339	0.648497	0.0876244
CHCHD10	-0.19409	0.908072	-0.0385383
CHCHD2	-1.01981	0.866592	-0.430879
CHCHD3	0.800156	0.193628	0.433875
CHCHD4	0.690582	0.173452	0.381811
CHCHD5	0.643343	0.498185	0.359366
CHCHD6	-0.307309	0.346626	-0.0923343
CHCHD7	-0.730895	0.658283	-0.2936
CHD1	1.304	0.310758	0.968299
CHD6	0.0955949	0.413142	0.0991045
CHD7	-0.260057	0.84328	-0.0698827
CHDH	0.399866	0.595756	0.243678
CHEK1	0.445994	0.762349	0.351975
CHEK2	1.18169	0.0509324	0.88044
CHGB	0.782811	0.148533	0.425633
CHIA	-0.664418	0.406277	-0.445661
CHIC1	2.52864	0.123332	1.25516
CHIT1	0.125418	0.464487	0.121697
CHKA	-1.2305	0.730152	-0.852292
CHKB	-0.380419	0.462573	-0.241658
CHM	0.237295	0.592393	0.20206
CHMP1A	0.918932	0.13183	0.490311
CHMP1B	0.72422	0.0824866	0.397794
CHMP2B	-0.896661	0.930917	-0.372364
CHPF2	-2.4407	0.975934	-1.10601
CHPT1	-0.305351	0.704294	-0.091404
CHRD	0.232948	0.942134	0.164367
CHRDL2	-0.270977	0.741584	-0.0750713
CHRFAM7A	0.846585	0.0601242	0.639728
CHRM1	-0.609707	0.0825053	-0.406361
CHRM2	-0.82968	0.143157	-0.564373
CHRM3	-0.416409	0.774336	-0.26751
CHRM4	1.2265	0.138085	0.912633
CHRM5	2.191	0.00859212	1.60545	hit
CHRNA1	0.38962	0.147492	0.31148
CHRNA10	2.79431	0.035222	2.03882	hit
CHRNA2	-0.542639	0.119542	-0.358184
CHRNA3	-1.87774	0.516772	-1.31722
CHRNA4	-0.351491	0.463051	-0.220878
CHRNA5	-0.253912	0.984667	-0.150785
CHRNA6	0.384576	0.526968	0.307856
CHRNA7	-0.748563	0.258159	-0.506105
CHRNA9	-0.217587	0.71032	-0.124692
CHRNB1	0.00594859	0.606021	0.0358791
CHRNB2	-0.0861286	0.912241	-0.0302621
CHRNB3	-0.805081	0.732048	-0.546703
CHRNB4	0.312383	0.756974	0.255998
CHRND	0.294691	0.807863	0.24329
CHRNE	0.680799	0.71032	0.52064
CHRNG	-0.739711	0.542973	-0.499746
CHTF18	0.0694487	0.602887	0.0866812
CHUK	-0.892583	0.990925	-0.609557
CIB2	-1.41719	0.0402016	-0.986398	hit
CIB3	0.277255	0.600007	0.230765
CINP	1.93492	0.487791	1.42151
CISD1	-1.21342	0.0193089	-0.522871	hit
CISD2	-0.35887	0.808276	-0.116833
CISD3	-0.865954	0.376951	-0.357773
CIT	3.22662	0.000263466	2.34937	hit
CKB	0.319047	0.7193	0.260785
CKM	-0.732174	0.637046	-0.494332
CKMT1A	0.624818	0.343938	0.480428
CKMT1B	0.624818	0.079501	0.480428
CKMT2	-0.406527	0.629227	-0.260412
CKS1B	0.0983236	0.719101	0.102234
CKS2	-0.157357	0.0212523	-0.0814269	hit
CLC	-0.716382	0.451184	-0.482988
CLCA1	1.02053	0.462543	0.538587
CLCN2	0.113891	0.69693	0.113417
CLCN5	-1.85638	0.0669339	-0.828373
CLCNKA	-2.16589	0.022939	-1.52421	hit
CLDN8	-0.517379	0.82008	-0.192148
CLEC2L	0.0831802	0.847706	0.0932056
CLEC3B	0.284717	0.912241	0.236125
CLIC1	-0.524847	0.628193	-0.195697
CLINT1	1.13589	0.53628	0.5934
CLIP1	0.540013	0.22434	0.310268
CLK1	0.735458	0.0758067	0.559903
CLK2	-0.51874	0.604675	-0.341017
CLK3	-1.02025	0.281296	-0.701267
CLK4	-0.402031	0.226287	-0.257182
CLNS1A	1.12526	0.0968478	0.588345
CLPB	2.98249	0.0789645	2.174
CLPP	1.451	0.100711	1.07389
CLPS	-0.298933	0.0527276	-0.183125
CLPX	1.08512	0.141027	0.811076
CLSTN2	0.670174	0.42855	0.372114
CMA1	-2.05609	0.694031	-1.44533
CMAS	2.65667	0.122917	1.93996
CMC1	1.0584	0.519768	0.556579
CMC2	-0.933234	0.331952	-0.389741
CMC4	1.24015	0.262215	0.642938
CMPK1	0.869483	0.806353	0.656177
CMPK2	0.557159	0.388876	0.318416
CNIH1	1.38107	0.277268	0.709893
CNIH4	0.535423	0.195475	0.308088
CNKSR1	-0.378789	0.491331	-0.240487
CNKSR3	-1.00564	0.168008	-0.69077
CNN1	-0.375267	0.57976	-0.124624
CNN2	1.25329	0.32723	0.649179
CNNM4	0.134222	0.432643	0.117458
CNR1	-1.17387	0.291298	-0.811616
CNR2	-0.963304	0.450242	-0.660358
CNTLN	-1.39643	0.591936	-0.609828
COA4	1.4306	0.0957778	0.733428
COA5	-0.362535	0.449763	-0.118575
COA6	0.527909	0.412669	0.304517
COBLL1	-0.421595	0.506018	-0.146637
COG1	-0.63741	0.676173	-0.249181
COG8	0.137516	0.547858	0.119023
COL14A1	0.247122	0.309673	0.171102
COL2A1	0.488551	0.394494	0.382544
COLGALT1	0.444958	0.762805	0.265103
COMMD10	0.457015	0.161459	0.270832
COMP	0.477738	0.980287	0.374777
COMTD1	1.45746	0.607117	1.07853
COPZ2	-0.941554	0.56075	-0.393694
COQ10A	1.70767	0.608467	0.865079
COQ10B	-1.4774	0.547275	-0.648302
COQ2	1.03415	0.035215	0.545055	hit
COQ3	0.152131	0.658671	0.125967
COQ4	0.239427	0.249376	0.167446
COQ5	0.628462	0.123737	0.352295
COQ7	-0.405708	0.470048	-0.139088
CORO1B	1.84845	0.474017	0.93197
CORO1C	0.155927	0.987437	0.127771
CORO2B	-1.17855	0.317983	-0.506303
CORO7	0.170278	0.965112	0.13459
COTL1	-0.00629884	0.867305	0.0506899
COX10	0.710279	0.0966721	0.39117
COX11	0.741478	0.0245088	0.405994	hit
COX14	-0.979538	0.0605971	-0.411742
COX16	0.0698336	0.797036	0.0868641
COX17	0.5649	0.129717	0.322093
COX18	0.762078	0.559485	0.415782
COX20	0.377191	0.117998	0.232904
COX4I2	-1.27299	0.734298	-0.551176
COX5A	1.5919	0.0506926	1.1751
COX5B	-0.653726	0.691342	-0.437981
COX6A2	-1.17994	0.0117887	-0.815972	hit
COX6B2	0.649195	0.351283	0.362146
COX7A1	-0.470777	0.763546	-0.306564
COX7A2	-0.274838	0.286658	-0.076906
COX7A2L	0.241941	0.889379	0.168641
COX7B	0.309492	0.577298	0.253922
COX7B2	1.15658	0.00989247	0.603231	hit
COX7C	1.15839	0.627	0.863704
COX8A	2.50425	0.396531	1.83047
COX8C	-0.298735	0.363018	-0.0882605
CP	2.20753	0.30155	1.61733
CPA1	-0.151507	0.766538	-0.0772246
CPB1	-0.927895	0.742698	-0.634923
CPD	0.457773	0.330512	0.360435
CPE	-0.635265	0.214764	-0.42472
CPED1	1.38899	0.372714	0.713658
CPLX3	-0.561764	0.0600763	-0.213238
CPNE1	-0.609623	0.786501	-0.235978
CPNE2	0.640375	0.0442207	0.357956	hit
CPNE3	-0.352713	0.848759	-0.113908
CPNE4	-0.824336	0.38984	-0.337998
CPNE6	-1.27123	0.775675	-0.550337
CPO	-0.426038	0.944654	-0.274427
CPOX	0.481418	0.721869	0.282427
CPS1	-0.697108	0.555528	-0.469143
CPSF1	1.67292	0.0942381	0.848565
CPSF4	0.374898	0.884245	0.231815
CPT2	-0.611435	0.860828	-0.407603
CRAT	0.469271	0.230834	0.368694
CRB2	1.11884	0.597283	0.835297
CREB3L1	-0.240352	0.514024	-0.0605197
CREB3L3	-0.693132	0.505581	-0.275657
CREG2	0.221728	0.0630748	0.159036
CRH	0.534415	0.609313	0.415489
CRIPAK	2.02126	0.0884936	1.01408
CRIPT	-1.64808	0.136982	-0.729396
CRLS1	4.65298	0.80822	2.26454	hit
CROT	0.474105	0.471219	0.372167
CRP	1.30523	0.446485	0.969183
CRY1	-0.823765	0.574656	-0.337727
CRY2	0.698572	0.340589	0.385608
CRYBB1	1.40019	0.235136	1.0374
CRYM	-0.776754	0.136112	-0.31539
CRYZ	-0.959086	0.365136	-0.657328
CS	-0.546203	0.509192	-0.360745
CSAD	2.06495	0.159773	1.51491
CSF1R	-0.792463	0.660175	-0.537639
CSF2RA	-1.21146	0.607666	-0.838614
CSF2RB	0.838847	0.937788	0.63417
CSGALNACT1	2.2443	0.00573497	1.12006	hit
CSK	2.01312	0.140392	1.47768
CSMD1	-0.195318	0.963938	-0.0391218
CSNK1A1	-2.00188	0.0361178	-1.40639	hit
CSNK1A1L	0.153746	0.651674	0.142046
CSNK1D	0.498078	0.281296	0.389387
CSNK1E	-2.19755	0.480929	-1.54695
CSNK1G1	-0.354989	0.801498	-0.223391
CSNK1G2	0.398537	0.345139	0.317885
CSNK1G3	-0.45304	0.942157	-0.293823
CSNK2A1	0.660699	0.771934	0.506202
CSNK2A2	-0.397516	0.814919	-0.253939
CSNK2B	-2.27408	0.189427	-1.60192
CSRP3	0.747354	0.86007	0.408786
CST6	-0.591071	0.950476	-0.227163
CSTF3	1.45411	0.0213115	0.744601	hit
CTDNEP1	0.521779	0.338764	0.406412
CTDP1	1.8205	0.795075	1.33931
CTDSP1	-0.29724	0.490254	-0.181909
CTDSP2	-1.54926	0.0284869	-1.08126	hit
CTDSPL	-0.621151	0.766538	-0.414581
CTH	0.482948	0.816695	0.378519
CTLA4	-0.772856	0.589143	-0.523555
CTNNAL1	0.973187	0.339029	0.51609
CTNS	0.539424	0.753993	0.419087
CTPS2	-1.67739	0.118258	-0.743323
CTRB1	0.818687	0.0288871	0.619688	hit
CTSF	0.795618	0.786376	0.603118
CTSG	-0.491622	0.539928	-0.321538
CTSH	0.17222	0.972779	0.155316
CTSK	0.266815	0.737366	0.223266
CTSL	0.933151	0.99468	0.701911
CTSS	2.81337	0.537197	2.05251
CTSV	-0.374143	0.770134	-0.237149
CTTNBP2	-1.09265	0.938834	-0.465489
CTTNBP2NL	0.711962	0.0809827	0.39197
CTU1	0.340307	0.0701728	0.215379
CTU2	-0.369508	0.902612	-0.121888
CUBN	-1.31311	0.044504	-0.91163	hit
CUTA	-0.0101281	0.199791	0.0243308
CWH43	0.909069	0.924731	0.485625
CXADR	0.61186	0.597078	0.344406
CXCL1	-0.234726	0.178609	-0.0578465
CXCL10	0.584112	0.995306	0.451188
CXCL16	-0.0129658	0.972087	0.0475222
CXCR1	-1.86965	0.190862	-1.31141
CXorf23	0.819788	0.722564	0.443203
CXXC4	0.312745	0.653276	0.202283
CYB5A	-1.12757	0.155547	-0.778353
CYB5B	0.285561	0.290456	0.236731
CYB5D2	0.488752	0.160573	0.285912
CYB5R1	-0.591163	0.81171	-0.39304
CYB5R2	0.901742	0.106361	0.482143
CYB5R4	-1.04762	0.0118446	-0.444093	hit
CYBA	0.528964	0.409542	0.305019
CYC1	-0.0843409	0.997809	-0.028978
CYFIP1	0.686938	0.279596	0.380079
CYFIP2	1.43964	0.0580705	0.737725
CYGB	1.01152	0.548709	0.758206
CYLC1	-0.119134	0.927783	-0.00292351
CYLC2	0.721785	0.133464	0.396637
CYP20A1	-2.59614	0.21676	-1.17987
CYP26B1	0.00855585	0.446653	0.0577481
CYP27A1	-0.451737	0.436241	-0.160959
CYP27C1	1.04373	0.328656	0.549609
CYP2C18	-1.3354	0.40318	-0.927645
CYP2C8	-0.899804	0.147273	-0.614745
CYP2C9	0.681338	0.46314	0.521027
CYP2D6	-1.21566	0.211305	-0.841635
CYP2W1	0.0570293	0.722857	0.0807801
CYP39A1	0.244425	0.914315	0.169821
CYP3A43	2.40117	0.0905379	1.19459
CYP3A5	1.07449	0.158696	0.803436
CYP4A11	-0.385728	0.190964	-0.245472
CYP4F11	0.748854	0.0704612	0.409499
CYP4F12	0.609971	0.17909	0.343509
CYP4F2	-0.166175	0.664339	-0.0252747
CYP4F22	-0.264675	0.344082	-0.0720769
CYP4F3	-1.92683	0.0526676	-0.861848
CYP4F8	0.610671	0.789055	0.343841
CYP7A1	-1.72067	0.800573	-0.763888
CYP7B1	0.518875	0.623643	0.300225
CYSLTR1	-0.50716	0.573019	-0.332699
CYSLTR2	1.32453	0.0477593	0.983048	hit
CYTH1	-1.12211	0.684175	-0.479484
CYTH2	-1.35828	0.142515	-0.944079
CYTH3	0.958308	0.196238	0.719981
CYTH4	-0.302951	0.0834679	-0.0902637
D2HGDH	-1.72692	0.0991924	-0.76686
DAAM1	1.06561	0.208861	0.560006
DAGLA	0.325649	0.747514	0.208414
DAO	-0.684486	0.527993	-0.460077
DAOA	-0.489461	0.476799	-0.178883
DAPK1	3.57128	0.25684	2.59694	hit
DAPK2	1.91984	0.272975	1.41067
DAPK3	1.65254	0.999687	1.21866
DAPP1	0.171445	0.849134	0.154759
DARS	4.28897	0.0727527	3.11248	hit
DARS2	-0.493815	0.112803	-0.323113
DAZAP1	-0.670515	0.931579	-0.264911
DAZAP2	1.6895	0.838619	0.856446
DBF4	-0.688685	0.634249	-0.463093
DBH	2.65155	0.749825	1.93628
DBI	0.474671	0.603284	0.372574
DBN1	0.172815	0.497246	0.135795
DBT	1.0559	0.107625	0.55539
DCAF5	-0.784397	0.493985	-0.319021
DCAKD	1.00571	0.0538534	0.531543
DCD	0.402697	0.92407	0.320873
DCK	0.700899	0.970903	0.535078
DCLK1	-0.359775	0.647722	-0.226829
DCLK2	1.24475	0.993428	0.925743
DCLK3	0.491254	0.311768	0.384486
DCPS	-0.554224	0.418887	-0.366506
DCSTAMP	1.04297	0.333194	0.549247
DCTD	2.62683	0.655635	1.91852
DCTN5	-0.423861	0.469186	-0.147714
DCTN6	1.13911	0.233821	0.59493
DCXR	-0.71177	0.883688	-0.479676
DDAH1	-0.0514102	0.709152	-0.00532309
DDAH2	2.0607	0.50603	1.51185
DDC	-0.594818	0.918465	-0.395666
DDHD1	-0.678733	0.978491	-0.268816
DDR1	0.634761	0.698671	0.48757
DDR2	2.83361	0.4349	2.06705
DDRGK1	-1.06509	0.645516	-0.452394
DDT	2.24661	0.159014	1.12115
DDX1	0.88001	0.414564	0.471817
DDX19A	1.05816	0.264694	0.556464
DDX19B	0.238127	0.0646698	0.166828
DDX28	0.00930868	0.948077	0.0581058
DDX39B	-0.726725	0.195695	-0.490418
DECR1	-0.340216	0.75042	-0.212779
DENND1A	0.500845	0.331982	0.291658
DERL2	0.728796	0.0970238	0.399968
DGAT1	0.0288476	0.520544	0.0673897
DGAT2	0.157796	0.185916	0.128659
DGKA	0.485505	0.541413	0.380356
DGKB	3.4923	0.158207	2.54021	hit
DGKD	0.30233	0.901674	0.248777
DGKE	-0.585024	0.871318	-0.388631
DGKG	2.25868	0.935292	1.65407
DGKH	-0.220816	0.929679	-0.127011
DGKI	1.57348	0.130937	1.16187
DGKK	-1.24649	0.0591682	-0.86378
DGKQ	-0.899307	0.685362	-0.614388
DGKZ	-1.29654	0.0939365	-0.899728
DGUOK	0.505112	0.849134	0.39444
DHCR7	0.803542	0.129741	0.60881
DHFRL1	0.532385	0.558097	0.414031
DHODH	4.23739	0.0681238	3.07543	hit
DHPS	-1.62078	0.255199	-1.13264
DHRS11	0.478483	0.613714	0.375311
DHRS4	-0.497817	0.282349	-0.325987
DHRS4L1	1.5687	0.107838	1.15844
DHRS4L2	0.115005	0.211305	0.114217
DHTKD1	-0.328078	0.185365	-0.102203
DHX15	0.113652	0.833322	0.107684
DHX29	0.165584	0.805827	0.13236
DHX30	-1.37458	0.103165	-0.599446
DHX32	-0.37223	0.274186	-0.123181
DHX37	-0.45782	0.826321	-0.163849
DIAPH3	-1.23899	0.17879	-0.535021
DIMT1	1.34781	0.0415647	0.69409	hit
DIRAS2	1.56382	0.322907	0.796726
DISP1	0.861263	0.90322	0.46291
DLAT	0.0251188	0.623667	0.0496495
DLD	-1.6244	0.0461226	-1.13524	hit
DLG4	-0.43571	0.37266	-0.281375
DMGDH	-0.448408	0.942794	-0.159377
DMPK	1.62754	0.209306	1.2007
DNAH1	-0.53319	0.268982	-0.199661
DNAH10	-0.437606	0.317983	-0.154244
DNAH12	-0.626791	0.142573	-0.244135
DNAH17	0.0986782	0.777583	0.100569
DNAH3	1.28152	0.253009	0.662594
DNAH6	-1.34976	0.271505	-0.587653
DNAH7	1.46093	0.365255	0.74784
DNAI1	0.885688	0.71789	0.474515
DNAI2	0.251458	0.636018	0.173163
DNAJC25-GNG10	1.23814	0.187406	0.641983
DNAL1	0.236842	0.952701	0.166218
DNALI1	-0.746035	0.430883	-0.300794
DNASE1	-0.319274	0.683057	-0.197736
DNER	0.709454	0.927621	0.390778
DNLZ	-0.0594239	0.62484	0.0254477
DNPEP	-1.62219	0.0612014	-1.13365
DNTT	-1.37992	0.12816	-0.959626
DOC2A	-0.922603	0.0355624	-0.38469	hit
DOC2B	0.384934	0.546165	0.236583
DOCK10	0.797034	0.683467	0.432391
DOCK11	-1.4382	0.1653	-0.629676
DOCK3	0.684293	0.241954	0.378823
DOCK4	0.261702	0.388498	0.17803
DOCK5	-0.154827	0.967053	-0.0198827
DOCK6	1.63404	0.301784	0.830095
DOCK8	0.131624	0.89007	0.116224
DOK1	-0.0115817	0.540375	0.0232867
DOLPP1	0.541869	0.492724	0.420843
DOPEY2	-0.602465	0.463519	-0.232577
DPEP1	-0.540059	0.564505	-0.356331
DPH5	-0.442179	0.885546	-0.286021
DPM1	0.0851468	0.948077	0.0941401
DPM2	-0.994211	0.638262	-0.418714
DPM3	-0.455314	0.929599	-0.162659
DPP4	-1.67855	0.025609	-1.17414	hit
DPP6	2.87253	0.15943	2.09501
DPYSL2	0.315212	0.382647	0.203455
DQX1	0.313995	0.673748	0.202877
DRD1	0.256792	0.752206	0.216066
DRD2	1.00281	0.721449	0.751946
DRD3	-1.46814	0.0101646	-1.023	hit
DRD4	0.320044	0.909131	0.261502
DRD5	0.987515	0.2792	0.740961
DRP2	1.16217	0.510779	0.605886
DSC3	-0.476227	0.320911	-0.172595
DSG4	0.580346	0.383187	0.329433
DSP	0.415489	0.867993	0.251101
DSTN	-0.0581665	0.381131	-0.0101763
DSTYK	0.174113	0.615368	0.156676
DTNB	0.346213	0.456908	0.218185
DTYMK	0.544031	0.118429	0.422396
DUS1L	0.659882	0.154624	0.367224
DUS2	1.12782	0.152313	0.589564
DUSP10	0.78662	0.542453	0.596654
DUSP11	0.663232	0.465925	0.508021
DUSP12	1.15344	0.862749	0.860147
DUSP13	1.00482	0.044421	0.753396	hit
DUSP14	1.56848	0.164885	1.15829
DUSP15	-0.933513	0.116043	-0.638958
DUSP16	0.481529	0.606021	0.3775
DUSP18	0.803825	0.777341	0.609013
DUSP19	-0.386856	0.941532	-0.246282
DUSP2	-0.352041	0.353215	-0.221274
DUSP21	-0.406638	0.325469	-0.260492
DUSP22	-0.978979	0.787583	-0.671618
DUSP23	-0.586826	0.191928	-0.389925
DUSP27	-1.56147	0.987604	-1.09004
DUSP3	0.109722	0.625535	0.110422
DUSP6	0.413796	0.444614	0.328845
DUSP7	0.384944	0.242643	0.308121
DUSP8	0.388906	0.605473	0.310967
DUT	-0.839209	0.991421	-0.571218
DYNC1I2	-0.876653	0.661075	-0.362857
DYNC2H1	-0.738557	0.387586	-0.297241
DYNLRB1	0.128187	0.769961	0.11459
DYNLRB2	-0.279165	0.972087	-0.0789617
DYNLT1	0.525363	0.530827	0.303308
DYNLT3	-0.524701	0.616812	-0.195627
DYRK1A	1.27839	0.316292	0.949905
DYRK1B	1.80836	0.102844	1.33059
DYRK2	-0.349641	0.563975	-0.219549
DYRK3	1.85287	0.409916	1.36256
DYRK4	-2.4482	0.0736026	-1.72699
EARS2	-2.0459	0.0645025	-1.43801
EBAG9	-0.42573	0.342814	-0.148602
EBPL	0.700068	0.447072	0.386318
ECE1	0.394499	0.276421	0.314984
ECHDC1	-1.11086	0.579161	-0.47414
ECHDC2	-0.586145	0.525943	-0.224823
ECHDC3	0.952172	0.12494	0.506105
ECI1	0.50714	0.862489	0.294649
ECSIT	-0.303469	0.934215	-0.0905096
EDA	0.410508	0.848519	0.326483
EDF1	-0.544174	0.960929	-0.20488
EEA1	0.367302	0.975907	0.295448
EED	0.613544	0.493985	0.345207
EEF2	-0.842481	0.954158	-0.573568
EEF2K	2.15877	0.162984	1.5823
EEFSEC	-1.69173	0.823482	-0.750141
EFCAB4B	-0.223046	0.671327	-0.0522968
EFHD1	-0.210013	0.906555	-0.0461042
EFHD2	1.65845	0.109635	0.841691
EFNA5	-0.765315	0.403977	-0.309955
EFNB2	1.5679	0.394058	1.15787
EFR3A	0.700242	0.646048	0.386401
EFTUD1	-1.28912	0.198942	-0.894397
EGFR	0.327031	0.436361	0.266521
EGLN1	3.18483	0.0360599	2.31934	hit
EGLN2	-0.440284	0.942157	-0.284661
EGLN3	-5.22522	0.131338	-3.7218	hit
EHHADH	-1.48521	0.0585379	-1.03525
EIF2AK1	1.10749	0.378577	0.827139
EIF2AK2	0.621869	0.246779	0.478309
EIF2AK3	0.591565	0.529533	0.456542
EIF2AK4	1.32589	0.663588	0.984026
EIF2B2	-0.194424	0.586364	-0.0386974
EIF3M	0.8437	0.955345	0.454565
EIF4A3	-0.236672	0.522161	-0.0587715
EIF4G3	-0.433392	0.948565	-0.152242
ELAC2	1.0671	0.915764	0.560712
ELANE	-0.770683	0.629784	-0.521994
ELMO1	-1.28184	0.0784172	-0.55538
ELMO2	-1.28684	0.414302	-0.557754
ELMO3	0.505227	0.597078	0.29374
ELMOD1	-1.03803	0.0615604	-0.439536
ELMOD2	0.123543	0.294943	0.112384
ELMOD3	-1.22407	0.747861	-0.527931
ELOVL1	0.777949	0.407953	0.423323
ELOVL3	0.852593	0.18454	0.45879
ELOVL4	0.305604	0.821572	0.251128
ELOVL5	-0.325361	0.589194	-0.100912
ELOVL6	1.32755	0.159809	0.684465
ELOVL7	0.270986	0.710056	0.182441
ELSPBP1	-0.310779	0.703904	-0.191634
EMC1	0.936632	0.972536	0.498721
EMC2	-0.673429	0.652678	-0.266295
EMC3	-0.714185	0.496692	-0.28566
EMC4	-0.189537	0.898671	-0.036375
EMC6	0.30603	0.50896	0.199092
EMC7	0.0115368	0.2777	0.0591645
EMC8	1.99797	0.0163041	1.00301	hit
EMC9	0.974499	0.560044	0.516713
EN2	0.907315	0.180182	0.683352
ENAH	-0.457854	0.76414	-0.163865
ENKD1	1.3981	0.87133	0.717987
ENO3	0.889647	0.70274	0.670661
ENOPH1	0.0752082	0.428888	0.0856299
ENPEP	1.54237	0.855901	1.13953
ENPP1	0.403921	0.600553	0.321752
ENPP2	-0.210619	0.108076	-0.119687
ENPP3	2.68201	0.955804	1.95816
ENPP7	-0.993528	0.142137	-0.418389
EPB41	2.40882	0.0194016	1.19823	hit
EPB41L1	1.13925	0.165053	0.594996
EPB41L2	1.11918	0.0338197	0.585459	hit
EPB41L3	0.67772	0.127837	0.3757
EPB41L4A	0.0395142	0.468871	0.0724579
EPB41L4B	-0.0197311	0.919174	0.0443076
EPB41L5	-0.381869	0.866617	-0.127761
EPB42	-0.039651	0.753486	0.0348428
EPCAM	0.362174	0.25626	0.225769
EPHA1	-0.529403	0.504444	-0.348677
EPHA10	-1.91649	0.0601242	-1.34506
EPHA2	0.792775	0.464008	0.601075
EPHA3	-0.537409	0.0637398	-0.354427
EPHA4	3.38978	0.263146	2.46656	hit
EPHA5	-2.63916	0.461618	-1.86417
EPHA6	1.47742	0.719101	1.09287
EPHA7	-0.27463	0.776138	-0.165667
EPHA8	1.01655	0.151703	0.761819
EPHB1	-0.18929	0.648286	-0.104365
EPHB2	0.882913	0.960273	0.665824
EPHB3	0.446858	0.988781	0.352595
EPHB4	0.257475	0.579446	0.216556
EPHB6	-0.175738	0.263146	-0.0946308
EPHX2	0.632376	0.826457	0.485857
EPM2A	0.184991	0.635926	0.16449
EPN1	-0.633947	0.37098	-0.423773
EPOR	-0.279799	0.599414	-0.16938
EPPK1	-0.716631	0.460324	-0.286822
EPRS	-1.59879	0.0623808	-1.11684
EPS15L1	-0.458461	0.513569	-0.164154
EPS8L1	-0.212147	0.328955	-0.120784
EPS8L2	-0.520933	0.35779	-0.193837
EPT1	0.906141	0.999669	0.484233
EPX	0.118714	0.109113	0.116881
EQTN	-1.02461	0.857679	-0.43316
ERAL1	-0.0817697	0.908765	0.0148301
ERAS	0.884034	0.089308	0.473729
ERBB2	-0.915833	0.893604	-0.626258
ERBB3	-1.35682	0.134986	-0.943028
ERBB4	-0.295275	0.691715	-0.180497
ERC2	0.177271	0.802497	0.137913
ERGIC2	0.157113	0.872469	0.128335
ERGIC3	0.679407	0.507173	0.376501
ERI1	-1.75488	0.0825308	-0.780142
ERN1	-0.0624995	0.43164	-0.0132888
ERN2	0.277729	0.288361	0.231105
ERO1LB	0.691921	0.0635157	0.52863
ERP27	0.51942	0.370841	0.300484
ESD	0.120882	0.569287	0.118439
ESPN	0.209297	0.546717	0.15313
ESRP2	-0.243612	0.986041	-0.0620686
ESRRG	1.55341	0.517279	1.14746
ESYT3	-0.158959	0.458054	-0.0218462
ETFA	-0.406083	0.595425	-0.139266
ETFDH	2.57877	0.612062	1.884
ETHE1	-0.9002	0.035392	-0.374045	hit
ETNK1	-1.03852	0.387131	-0.714387
ETNK2	-0.534635	0.567691	-0.352435
EVL	0.359735	0.545062	0.22461
EVPL	0.718952	0.294029	0.395291
EXD3	-0.287293	0.851636	-0.0828236
EXOC1	0.380905	0.544367	0.234669
EXOC2	0.412295	0.583167	0.249584
EXOC4	1.13828	0.265949	0.594533
EXOC6	0.857779	0.199804	0.461254
EXOG	-0.653324	0.0407418	-0.256742	hit
EXTL2	1.57498	0.429804	1.16295
EZR	0.168331	0.813964	0.133665
F10	-0.536957	0.280247	-0.354103
F11	-2.11489	0.0374986	-1.48757	hit
F11R	-0.394082	0.579756	-0.133564
F13A1	-1.58429	0.0982939	-1.10643
F2	-1.73738	0.2221	-1.2164
F2R	-0.592366	0.0418309	-0.393904	hit
F3	0.421115	0.748636	0.334103
F5	-0.254935	0.344338	-0.15152
F7	1.65292	0.238244	1.21894
F9	1.22038	0.737003	0.908238
FA2H	0.822072	0.23371	0.444288
FAAH	-0.967816	0.211878	-0.663599
FABP6	-1.51616	0.0470578	-1.05749	hit
FABP9	0.289951	0.632966	0.191452
FADS1	-0.532268	0.915352	-0.350734
FADS2	1.54803	0.169465	1.14359
FAH	0.834129	0.634249	0.630781
FAHD1	1.16206	0.0722919	0.605831
FAHD2A	0.343333	0.9646	0.216816
FAHD2B	-1.13352	0.211707	-0.484906
FAM136A	0.209475	0.429913	0.153215
FAM162A	0.734616	0.193305	0.402734
FAM172A	0.941971	0.219377	0.501258
FAM195A	-1.70136	0.176805	-0.754714
FAM20A	-1.35864	0.415514	-0.59187
FAM20B	3.24495	0.297476	1.59551	hit
FAM20C	0.931367	0.105287	0.496219
FAM213A	0.965067	0.00788499	0.512232	hit
FAM3B	0.697252	0.733449	0.38498
FAM57B	-0.566037	0.762362	-0.215268
FAM65B	1.04851	0.508236	0.551882
FAM65C	1.32101	0.0184526	0.681357	hit
FAM71C	0.329037	0.299184	0.210024
FAM72A	-0.227754	0.384079	-0.0545338
FAR1	1.0492	0.012354	0.552208	hit
FAR2	-1.35362	0.734699	-0.589486
FARP1	-0.643733	0.71665	-0.252185
FARP2	0.45688	0.681641	0.270768
FARS2	1.60837	0.950275	1.18694
FARSA	1.53976	0.852823	1.13765
FARSB	1.84685	0.0331779	1.35824	hit
FASTK	0.418995	0.884926	0.33258
FASTKD1	0.929187	0.115652	0.495184
FASTKD2	0.919674	0.136731	0.490664
FASTKD3	0.449343	0.771865	0.267187
FASTKD5	-1.64181	0.608829	-0.72642
FATE1	0.528681	0.293438	0.304884
FBLIM1	1.58328	0.233059	0.805974
FBP1	-0.585029	0.524409	-0.388634
FBP2	-0.602268	0.510703	-0.401017
FCER1A	-1.66395	0.740327	-1.16365
FCER1G	-0.57831	0.506679	-0.383808
FCF1	-0.599206	0.913153	-0.231028
FCGR1B	-1.01664	0.013237	-0.69867	hit
FCGR3A	-0.715311	0.285167	-0.482219
FCGR3B	-0.767561	0.0959003	-0.519751
FCRL2	-0.425063	0.737366	-0.273727
FDFT1	0.0574242	0.458595	0.0809677
FDX1	1.50159	0.413043	1.11023
FDX1L	0.141858	0.627031	0.121086
FDXR	2.41572	0.405916	1.76688
FECH	-2.62012	0.0105627	-1.85049	hit
FER	-1.35673	0.0187858	-0.942968	hit
FERMT1	-0.250879	0.13811	-0.0655215
FERMT3	-0.706629	0.104221	-0.28207
FES	0.453628	0.30803	0.357458
FFAR1	-0.591565	0.618682	-0.393329
FGA	1.11392	0.232671	0.831764
FGB	2.08582	0.402381	1.5299
FGD2	0.0382205	0.949083	0.0718432
FGD3	1.24159	0.117925	0.643622
FGD4	-0.533069	0.688347	-0.199603
FGD5	0.286135	0.33636	0.189639
FGD6	0.27722	0.742211	0.185403
FGF17	0.198828	0.697719	0.148155
FGF4	1.29668	0.410362	0.963044
FGFR1	3.02578	0.199516	2.20509	hit
FGFR2	-0.860096	0.26414	-0.586221
FGFR3	2.69772	0.00124182	1.96944	hit
FGFR4	0.0885603	0.895465	0.0952211
FGFRL1	-1.15458	0.164056	-0.494915
FGG	-0.98502	0.165601	-0.675957
FGGY	-2.16613	0.0452576	-1.52437	hit
FGR	1.62281	0.201851	1.19731
FHDC1	1.40768	0.127009	0.722538
FHL3	-0.0905978	0.813964	0.0106355
FHOD1	-0.0529116	0.873776	0.028542
FHOD3	2.12467	0.176524	1.06322
FIBP	0.471475	0.731576	0.277703
FIS1	-2.81705	0.0745582	-1.28483
FKRP	-0.284815	0.292635	-0.0816464
FLT1	-0.0591659	0.63369	-0.0108942
FLT3	-1.10958	0.838698	-0.765435
FLT3LG	-0.888234	0.145997	-0.606433
FLT4	-0.367152	0.127767	-0.232128
FMN1	1.08802	0.151423	0.570655
FMN2	0.137532	0.915106	0.119031
FMNL1	-0.879409	0.243292	-0.364166
FMNL3	-1.19484	0.903926	-0.514042
FN3K	0.86386	0.407247	0.652138
FN3KRP	-1.39635	0.0348826	-0.971426	hit
FNBP1L	0.106019	0.775675	0.104057
FNTA	-0.539094	0.67215	-0.355638
FNTB	-1.1282	0.265833	-0.778805
FOLH1	0.678284	0.653936	0.518834
FOLR2	-0.942633	0.0877649	-0.64551
FOLR3	-0.16495	0.597567	-0.0868811
FOXRED2	0.414818	0.43673	0.250783
FPGS	-1.4321	0.070453	-0.997108
FPR1	0.787484	0.809999	0.597275
FREM3	-0.81149	0.278068	-0.331895
FRK	-0.642352	0.712658	-0.42981
FRMD1	0.624937	0.282502	0.35062
FRMD3	-1.03827	0.110373	-0.439647
FRMD4A	-1.89717	0.0628519	-0.847753
FRMD4B	-0.109027	0.916835	0.00187874
FRMD7	-0.594006	0.0982479	-0.228558
FRMD8	-0.528351	0.0634134	-0.197362
FRMPD1	-1.15238	0.171812	-0.493867
FRMPD2	-0.781997	0.194617	-0.317881
FRMPD3	0.509945	0.274954	0.295982
FSCN1	-0.329033	0.760805	-0.102656
FSCN2	0.0264828	0.587568	0.0662661
FSCN3	1.02059	0.710707	0.538613
FSHR	-0.543498	0.285875	-0.358801
FST	0.153821	0.5608	0.142099
FTCD	0.407528	0.863295	0.324343
FTH1	0.637974	0.3739	0.489878
FTL	1.92804	0.822634	1.41656
FTMT	2.15487	0.529371	1.07756
FTSJ2	-0.0559792	0.376007	0.0270844
FUK	-1.08077	0.69461	-0.744739
FUNDC2	0.394049	0.691403	0.240914
FUZ	-0.0219695	0.808919	0.0432441
FXYD2	-0.602732	0.209021	-0.401351
FYB	1.16943	0.0895178	0.609332
FYN	-0.794558	0.337919	-0.539144
G3BP2	0.461687	0.5001	0.273052
G6PC	-0.265554	0.733819	-0.159148
G6PC2	4.30976	0.797861	3.12741	hit
G6PC3	0.599679	0.700995	0.462369
GAA	-0.284212	0.466405	-0.17255
GABBR1	0.784312	0.713828	0.594996
GABBR2	0.892236	0.73855	0.67252
GABRA1	1.98777	0.0989576	1.45947
GABRA2	1.07766	0.381503	0.805714
GABRA3	-0.636587	0.422055	-0.42567
GABRA4	0.173579	0.516265	0.156292
GABRA5	1.39019	0.825846	1.03021
GABRA6	0.484096	0.591308	0.379343
GABRB1	-0.493539	0.878736	-0.322915
GABRB2	0.232609	0.326242	0.198694
GABRB3	1.8199	0.0162221	1.33888	hit
GABRD	1.501	0.584823	1.10981
GABRE	0.266728	0.557634	0.223203
GABRG1	0.928392	0.0615277	0.698492
GABRG2	-0.298424	0.521347	-0.182759
GABRG3	2.39703	0.621449	1.75345
GABRP	-2.48977	0.310145	-1.75686
GABRQ	-0.197262	0.669291	-0.110092
GABRR1	-0.940312	0.120852	-0.643843
GABRR2	0.133318	0.997809	0.127372
GABRR3	1.70686	0.0825053	1.25768
GAD1	1.32735	0.0630694	0.985074
GAD2	-1.17237	0.820352	-0.810536
GADL1	1.20915	0.0809918	0.900165
GAK	-2.82043	0.58213	-1.99438
GALE	1.59416	0.291938	1.17673
GALK1	-0.0567924	0.667578	-0.00918923
GALK2	-0.570379	0.603284	-0.378111
GALM	-1.36643	0.0188255	-0.949933	hit
GALNT1	0.386043	0.409025	0.30891
GALNT11	-0.847898	0.702333	-0.349194
GAPDH	-1.69733	0.0650983	-1.18763
GAPDHS	-0.362305	0.850978	-0.228646
GARS	-0.645047	0.860212	-0.431747
GART	-0.914479	0.34927	-0.625286
GAS8	0.164889	0.434213	0.132029
GATC	-0.482478	0.333728	-0.175565
GATM	-0.494136	0.591308	-0.323344
GBA	0.23755	0.146836	0.202244
GBA2	1.69222	0.489282	0.857736
GBAS	0.46796	0.930292	0.276033
GBF1	1.46622	0.0804068	0.750351
GCA	0.28933	0.827068	0.239439
GCAT	-2.28337	0.1898	-1.60859
GCDH	-1.34568	0.0696793	-0.935029
GCG	-1.33063	0.0736271	-0.578562
GCGR	-1.02815	0.879974	-0.706937
GCH1	0.49339	0.777341	0.38602
GCK	-0.102339	0.907888	-0.0419064
GCKR	0.953186	0.0176839	0.506587	hit
GCSAM	0.657304	0.294561	0.365999
GCSH	-1.28898	0.862678	-0.894301
GDE1	0.584302	0.299943	0.331312
GDF3	-0.301866	0.52974	-0.0897482
GDI1	-0.260192	0.601645	-0.155296
GDPD2	1.12457	0.697071	0.58802
GET4	1.6141	0.311899	0.82062
GFER	3.5221	0.122363	2.56161	hit
GFM1	0.572474	0.568452	0.325692
GFM2	-1.36145	0.609199	-0.593204
GFPT2	0.276487	0.984078	0.185055
GGA2	-1.44221	0.919174	-0.631578
GGCX	1.99709	0.302112	1.46616
GGNBP2	-0.643477	0.971493	-0.252064
GGPS1	0.861161	0.143579	0.650199
GHDC	2.49448	0.0895396	1.23893
GHITM	0.176795	0.75681	0.137687
GHRHR	-0.886669	0.199516	-0.605309
GIMAP5	0.480251	0.683467	0.281873
GIMAP8	0.429513	0.847056	0.257765
GIT1	0.890454	0.11659	0.671241
GIT2	-0.964922	0.443213	-0.66152
GJA5	-1.59951	0.595181	-0.70632
GJA9	0.340613	0.895507	0.215524
GJB2	2.29679	0.157358	1.14499
GK	-0.388657	0.40858	-0.247575
GK2	1.5852	0.40018	1.17029
GK5	0.559068	0.679606	0.433198
GKAP1	1.56103	0.010779	1.15293	hit
GKN1	-0.276561	0.505581	-0.0777243
GLA	-0.187273	0.75042	-0.102917
GLDC	1.76707	0.845447	1.30093
GLIPR2	-0.410899	0.70274	-0.263553
GLOD4	0.0324642	0.841227	0.0691081
GLP1R	-0.976128	0.274006	-0.66957
GLP2R	-0.46886	0.603284	-0.305187
GLRA1	0.60127	0.903537	0.463512
GLRA2	-0.736315	0.259108	-0.497306
GLRA3	0.726105	0.452599	0.553185
GLRB	-1.38062	0.228098	-0.96013
GLRX	5.81929	0.0837084	4.21174	hit
GLRX2	-2.16574	0.290862	-1.5241
GLRX5	0.49873	0.574656	0.290653
GLS	1.52988	0.0571914	1.13055
GLS2	-0.747195	0.270921	-0.505122
GLT6D1	1.81437	0.092377	1.33491
GLT8D1	-0.432204	0.480527	-0.151678
GLTP	-0.256976	0.417114	-0.152986
GLUD1	-0.585886	0.309148	-0.38925
GLUD2	-0.796699	0.212453	-0.540681
GLUL	0.616737	0.512929	0.474623
GLYAT	-0.506919	0.65337	-0.332526
GLYATL1	-1.83032	0.0804471	-1.28315
GLYATL2	1.18389	0.161193	0.882019
GLYATL3	-1.15798	0.184814	-0.496528
GM2A	-0.932974	0.240437	-0.638571
GMDS	1.29307	0.805746	0.960447
GMPPA	-0.861337	0.15139	-0.355579
GMPR	0.141769	0.673135	0.133442
GNA14	0.0756143	0.233059	0.0896107
GNA15	1.73685	0.066564	0.878943
GNAL	1.09116	0.0846861	0.572146
GNAT1	-1.87866	0.00277687	-1.31788	hit
GNB1	0.292874	0.730278	0.241984
GNB1L	-0.0884535	0.815322	0.0116544
GNB3	-0.861349	0.256548	-0.355585
GNB4	-0.811114	0.155433	-0.331716
GNE	1.03485	0.0793967	0.774966
GNG2	-1.12756	0.464351	-0.778347
GNG4	0.865013	0.396731	0.464692
GNG5	0.207425	0.674354	0.15224
GNGT1	-1.24962	0.190404	-0.866022
GNGT2	2.48851	0.135189	1.23609
GNLY	0.640168	0.411254	0.491454
GNMT	1.13811	0.402083	0.849141
GNPAT	1.44374	0.627168	0.739672
GNPDA1	-1.91818	0.566497	-1.34627
GNRHR	3.87939	0.111738	2.81826	hit
GOLGA7	-1.15985	0.127009	-0.497416
GOLT1B	-0.439677	0.33276	-0.155229
GORASP1	0.126369	0.864634	0.113727
GOSR1	0.261411	0.838491	0.177892
GOSR2	-0.690442	0.547275	-0.274379
GOT1	0.630923	0.464966	0.484813
GOT2	0.388344	0.18223	0.310563
GP1BA	0.422914	0.485825	0.335395
GP9	-1.66237	0.231445	-1.16251
GPAA1	-0.727344	0.0782766	-0.291913
GPAM	0.815848	0.256956	0.441331
GPAT2	1.0647	0.477889	0.559573
GPC1	1.1662	0.0535278	0.6078
GPC6	1.42863	0.432643	0.732492
GPD1	0.501418	0.550803	0.391787
GPD2	-0.36956	0.180187	-0.121913
GPR107	-0.232014	0.140952	-0.0565579
GPR141	0.113154	0.895389	0.107448
GPR18	3.54902	0.080583	2.58095	hit
GPR31	-0.874738	0.241954	-0.361947
GPR68	-0.374149	0.968568	-0.124093
GPR85	-0.70084	0.0532136	-0.279319
GPR89A	0.172359	0.74493	0.135579
GPR98	0.319716	0.933073	0.205595
GPRC5A	-0.756949	0.509696	-0.512128
GPRC5B	2.57889	0.843809	1.27904
GPRC5C	1.20118	0.242288	0.624421
GPSM3	0.371342	0.72378	0.230125
GPT2	2.22476	0.401618	1.62971
GPX1	-0.473779	0.136632	-0.308721
GPX2	0.994322	0.841151	0.745851
GPX3	0.940132	0.363477	0.706925
GPX5	0.405066	0.458283	0.322575
GPX6	0.316207	0.820703	0.258745
GPX7	-1.58036	0.274694	-1.1036
GPX8	-1.62684	0.0206428	-1.13699	hit
GRAMD4	3.21427	0.372645	1.58093	hit
GRB7	-0.393981	0.191956	-0.133516
GREB1	-0.496812	0.458032	-0.182376
GRIA1	3.76196	0.0778831	2.73391	hit
GRIA2	0.982641	0.681331	0.737461
GRIA3	-0.56171	0.855517	-0.371884
GRID1	0.352449	0.93155	0.284779
GRID2	-0.466068	0.565566	-0.303182
GRID2IP	-0.463919	0.804422	-0.166747
GRIK2	-0.0864217	0.816085	-0.0304727
GRIK3	-0.635833	0.814258	-0.425128
GRIK4	-0.79711	0.464966	-0.540977
GRIK5	1.10796	0.758765	0.82748
GRIN1	-0.636103	0.503671	-0.425322
GRIN2C	-0.244371	0.688247	-0.143931
GRIN2D	-0.278979	0.384553	-0.168791
GRIN3A	-0.205052	0.767137	-0.115688
GRIN3B	0.559623	0.593478	0.433597
GRIPAP1	0.938331	0.208416	0.499528
GRK1	-0.20119	0.852208	-0.112913
GRK4	1.41042	0.127179	1.04475
GRK5	0.662974	0.782758	0.507836
GRK6	0.229182	0.415734	0.196233
GRK7	0.308244	0.310269	0.253025
GRM2	0.926594	0.876262	0.697201
GRM4	-0.510495	0.923447	-0.335095
GRM7	1.71993	0.838085	1.26708
GRM8	-1.3021	0.109036	-0.903724
GRSF1	-0.184696	0.780874	-0.034075
GRTP1	-0.575703	0.106345	-0.219861
GSDMC	0.432613	0.488957	0.259238
GSG2	-2.0175	0.0585379	-1.41761
GSK3A	-0.440143	0.370797	-0.284559
GSK3B	-1.19479	0.0180085	-0.82664	hit
GSR	-1.18128	0.190065	-0.816934
GSS	0.181359	0.015207	0.16188	hit
GSTA2	1.23292	0.539856	0.91724
GSTA3	-0.231716	0.775129	-0.134841
GSTA4	1.91095	0.0223633	1.40429	hit
GSTA5	2.74749	0.392754	2.0052
GSTK1	0.126486	0.872554	0.122464
GSTM4	0.97488	0.64097	0.731886
GSTO1	0.76663	0.154409	0.582294
GSTO2	-2.27493	0.379428	-1.60253
GSTT2	-1.52745	0.340748	-1.0656
GSTT2B	-0.599455	0.203908	-0.231147
GTPBP2	-0.563547	0.308928	-0.214085
GTPBP3	0.100148	0.843159	0.101268
GTPBP8	-0.467908	0.799062	-0.168642
GUCA1A	0.185612	0.940284	0.164936
GUCY2C	-0.27332	0.994054	-0.164726
GUCY2D	0.0478581	0.98279	0.0659837
GUCY2F	0.430466	0.0812653	0.34082
GUF1	0.725198	0.970013	0.398259
GUK1	0.43272	0.905401	0.342439
GULP1	3.61681	0.163287	1.7722	hit
GUSB	-2.3183	0.24614	-1.63369
GYG1	-1.99877	0.333248	-1.40416
GYPC	0.858447	0.132983	0.461572
GZMB	1.16428	0.441815	0.867935
H2AFV	0.38394	0.985108	0.236111
H6PD	-0.380369	0.692873	-0.241622
HACL1	-0.712121	0.264329	-0.28468
HADH	-0.261341	0.999061	-0.156122
HADHA	1.16168	0.627	0.866068
HAGH	-0.684494	0.261476	-0.460082
HAL	0.556963	0.656769	0.431686
HAO1	1.28505	0.517462	0.95469
HAO2	0.307914	0.647722	0.252788
HAP1	-1.37741	0.0620547	-0.600788
HARS	1.33618	0.624777	0.991415
HARS2	-0.232097	0.847389	-0.0565972
HBA1	-1.41304	0.959023	-0.983417
HBB	-0.709842	0.827068	-0.47829
HBG1	0.575215	0.299547	0.444797
HCK	0.51084	0.632573	0.398555
HCLS1	0.190466	0.145736	0.144182
HCN2	-1.36083	0.111385	-0.945911
HCRT	1.37738	0.571951	1.02101
HDC	-0.268062	0.932797	-0.160949
HDDC2	-1.33042	0.101874	-0.578464
HDHD1	1.61689	0.227191	1.19306
HDHD2	-0.710422	0.5125	-0.283872
HEATR1	2.22559	0.423973	1.11117
HEBP1	-1.36812	0.0898731	-0.596377
HEBP2	-0.231872	0.765387	-0.0564904
HEG1	-2.33934	0.048479	-1.05785	hit
HEMK1	-1.60894	0.831397	-0.710802
HEXB	0.218457	0.35607	0.188529
HEY2	-0.722789	0.749119	-0.289749
HGS	0.118365	0.652239	0.116631
HHAT	1.26148	0.551142	0.653073
HHIPL2	0.0386736	0.510899	0.0720585
HIAT1	1.14536	0.12494	0.597898
HIBADH	-0.588044	0.235446	-0.3908
HIBCH	-0.32189	0.694031	-0.199615
HIF1AN	-0.698598	0.00640528	-0.470213	hit
HIGD2A	-1.06123	0.0226024	-0.450556	hit
HINT1	-1.55904	0.0195923	-1.08829	hit
HINT2	-0.462242	0.651081	-0.16595
HINT3	-0.820993	0.894733	-0.33641
HIP1R	0.240191	0.473717	0.167809
HIPK1	1.42033	0.942157	1.05186
HIPK2	-0.158205	0.597283	-0.0820363
HIPK3	-1.10873	0.105431	-0.76482
HIPK4	-0.43462	0.735592	-0.280592
HK1	-1.62285	0.50974	-1.13412
HK2	-1.90552	9.23034e-05	-1.33718	hit
HK3	0.68132	0.392754	0.521014
HKDC1	-0.279576	0.52309	-0.0791569
HLA-A	2.41844	0.748636	1.76883
HLA-B	0.627901	0.238869	0.482642
HLA-DQA2	0.337951	0.532841	0.274365
HLA-DQB1	-1.26641	0.314779	-0.878088
HLA-DQB2	1.50389	0.0142294	0.76825	hit
HLA-DRB1	-1.23856	0.491852	-0.858078
HLCS	1.08927	0.195779	0.814053
HMGCL	0.0935536	0.707984	0.0988079
HMGCR	1.81227	0.260811	1.3334
HMGCS1	5.98873	0.0115055	4.33345	hit
HMGN3	-1.21541	0.273561	-0.523817
HMGN5	0.130469	0.422068	0.115675
HMMR	3.75015	0.0665904	1.83556	hit
HMOX2	-1.75145	0.156463	-1.2265
HNF4G	0.886521	0.393623	0.668416
HNMT	4.79119	0.0859573	3.47323	hit
HNRNPD	0.225358	0.821155	0.160761
HOGA1	1.13387	0.0356497	0.592439	hit
HOOK3	-0.216226	0.095508	-0.0490566
HOXB9	0.311619	0.72378	0.201748
HPD	1.0461	0.143372	0.783045
HPDL	-1.18006	0.392332	-0.507017
HPGDS	-0.469846	0.403704	-0.305896
HPN	-0.734523	0.119915	-0.496019
HPRT1	0.277695	0.789998	0.231081
HPX	-1.87023	0.0462791	-1.31182	hit
HRH1	0.85525	0.552136	0.645953
HRH2	1.2851	0.972154	0.954721
HRH3	0.266372	0.428602	0.222947
HRH4	-0.849765	0.45063	-0.578801
HRSP12	0.328941	0.273662	0.267892
HS3ST1	-1.21493	0.228401	-0.841108
HS3ST3A1	0.365094	0.907888	0.293862
HSD11B2	-0.300837	0.898569	-0.184492
HSD17B10	-1.60457	0.450233	-1.12099
HSD17B11	-1.23175	0.0283169	-0.85319	hit
HSD17B12	0.484847	0.251811	0.284056
HSD17B14	-0.243151	0.903913	-0.0618496
HSD17B6	3.17087	0.325775	2.30931	hit
HSD17B7	1.94124	0.579443	1.42605
HSD17B8	0.496456	0.729099	0.388222
HSD3B7	-0.589626	0.530283	-0.226476
HSDL2	-0.481052	0.807633	-0.174888
HSH2D	-0.911986	0.149899	-0.379645
HSPA5	2.06269	0.47533	1.51329
HSPB8	-1.35344	0.708568	-0.940604
HSPG2	0.104137	0.641532	0.10641
HTR1A	0.154984	0.762947	0.142935
HTR1B	1.66269	0.382412	1.22595
HTR1D	0.775477	0.90851	0.58865
HTR1E	-1.2423	0.0708956	-0.860766
HTR1F	0.764685	0.901053	0.580898
HTR2A	0.658805	0.73855	0.504841
HTR2B	0.686423	0.656911	0.52468
HTR2C	-3.63683	0.590767	-2.58081	hit
HTR3A	-1.55983	0.216217	-1.08886
HTR4	1.95152	0.233152	1.43343
HTR6	-0.897569	0.881831	-0.613139
HTR7	-0.0677971	0.888644	-0.0170941
HUNK	-0.501117	0.473152	-0.328358
HVCN1	-0.565899	0.83797	-0.215203
IARS	-0.784731	0.887404	-0.532085
IARS2	1.36393	0.115852	1.01135
IBA57	0.148298	0.613122	0.124146
IBTK	0.815861	0.816695	0.617659
ICK	-0.269714	0.625333	-0.162136
ICT1	0.606242	0.461075	0.341737
IDE	1.68833	0.640409	1.24437
IDH3A	-0.934956	0.171667	-0.639995
IDH3B	1.66607	0.476061	1.22839
IDH3G	-0.049185	0.269217	-0.00372466
IER3IP1	-0.740627	0.142613	-0.298224
IFI27	1.0752	0.176973	0.56456
IFNAR2	0.438917	0.16204	0.34689
IFNGR1	0.88927	0.450713	0.67039
IFNGR2	-0.937559	0.622558	-0.641865
IFT27	0.165477	0.880971	0.132309
IFT74	-0.65441	0.521576	-0.257259
IGF1R	-1.2997	0.497187	-0.902001
IGFBP7	-1.09082	0.459711	-0.751958
IGSF10	-0.390668	0.287294	-0.24902
IKBKAP	-1.32231	0.335999	-0.918244
IKBKB	-1.42014	0.0662486	-0.988515
IKBKE	-0.397179	0.177898	-0.253697
IKBKG	-0.534897	0.562387	-0.352624
IL11RA	-1.59751	0.0353586	-1.11593	hit
IL17RD	-0.820055	0.82119	-0.335964
IL2RB	-1.29258	0.308775	-0.896882
IL2RG	0.283748	0.510199	0.235429
IL3RA	0.582621	0.325856	0.450117
IL4I1	-0.209279	0.225385	-0.118724
IL5	1.16897	0.396238	0.871307
IL6R	0.446615	0.713243	0.352421
ILF3	-0.903596	0.211259	-0.375658
ILK	0.020616	0.545055	0.046415
ILKAP	-2.45361	0.150141	-1.73088
IMMT	0.719324	0.294714	0.395468
IMP3	0.566717	0.386473	0.322957
IMPA1	0.776679	0.594021	0.589513
INA	1.74552	0.119653	0.883063
ING3	-0.0377688	0.658671	0.0357371
INPP1	0.219198	0.296996	0.189061
INPP4B	-2.80821	0.0797704	-1.9856
INPP5A	-0.195877	0.942157	-0.109097
INPP5B	3.01674	0.102679	2.1986	hit
INPP5D	-0.0542677	0.850978	-0.00737568
INPP5E	0.531153	0.0655564	0.413146
INPP5F	0.731393	0.178404	0.556983
INPP5J	1.11443	0.140181	0.832131
INPP5K	1.44966	0.0151086	1.07293	hit
INPPL1	-1.00755	0.0877649	-0.692144
INS	-0.675056	0.164408	-0.453303
INSIG2	1.35962	0.574734	0.6997
INSR	-1.48854	0.285521	-1.03765
INSRR	-2.2526	0.0741397	-1.58649
INTS6	0.349941	0.970552	0.219957
IP6K1	0.46109	0.98279	0.362818
IP6K2	0.245421	0.368051	0.207898
IP6K3	-1.91285	0.00552163	-1.34244	hit
IPO13	0.999777	0.874193	0.528724
IPO4	-1.6651	0.219376	-0.737486
IPO7	-1.08934	0.130854	-0.463916
IPO8	1.51156	0.103347	0.771896
IQCE	-0.552963	0.879662	-0.209056
IQSEC1	-1.00225	0.426512	-0.422535
IQSEC2	-0.796981	0.487322	-0.325
IQSEC3	0.280637	0.372714	0.187027
IRAK1	-0.308917	0.886165	-0.190296
IRAK1BP1	0.490749	0.989673	0.384123
IRAK2	0.463578	0.430721	0.364605
IRAK3	0.57469	0.387993	0.444419
IRAK4	0.597983	0.213606	0.461152
IRGC	0.923565	0.523388	0.695025
IRGM	1.05496	0.784906	0.554943
ISCA1	-0.146652	0.638387	-0.0159985
ISCA2	1.02354	0.515174	0.540013
ISCU	-1.04408	0.63661	-0.442409
ISG20	3.07574	0.618129	2.24099	hit
ISOC2	0.131938	0.896046	0.116373
ISPD	-0.493964	0.168008	-0.32322
IST1	0.525016	0.0617372	0.303143
ISYNA1	-1.15733	0.499177	-0.799734
ITGA2	-0.350498	0.9646	-0.112855
ITGA2B	1.05767	0.0720052	0.791353
ITGA3	1.92232	0.123737	0.967069
ITGA4	-0.283302	0.162984	-0.171897
ITGAL	1.01669	0.225986	0.761918
ITGB4	0.318025	0.680424	0.204792
ITK	0.493394	0.379428	0.386023
ITLN1	-1.39358	0.658071	-0.608475
ITM2B	2.64411	0.301882	1.31002
ITPA	-0.481318	0.446017	-0.314136
ITPK1	0.610491	0.717928	0.470137
ITPKA	-0.811984	0.321242	-0.551662
ITPKB	-1.08426	0.209554	-0.747241
ITPKC	0.457163	0.628113	0.359997
ITPR3	-1.94848	0.993705	-0.872131
ITPRIP	-1.90494	0.143252	-0.851445
ITSN2	-0.699391	0.644326	-0.278631
IYD	0.930087	0.243593	0.69971
JAGN1	-0.670864	0.485122	-0.265076
JAK1	1.43185	0.0287723	1.06014	hit
JAK2	0.760188	0.827068	0.577667
JAK3	-2.07365	0.817304	-1.45794
JAKMIP1	1.69308	0.147054	1.24779
JMJD7-PLA2G4B	-0.208664	0.412669	-0.0454634
JPH1	-0.552553	0.291833	-0.208861
JPH2	0.661563	0.403977	0.368023
JPH4	-0.814089	0.0176442	-0.333129	hit
KAL1	-0.0967287	0.618371	0.0077224
KALRN	0.396629	0.531075	0.316514
KANK2	-1.09898	0.166568	-0.468493
KARS	-0.597922	0.475575	-0.397895
KAT2A	-1.40833	0.511208	-0.980032
KAT5	0.724782	0.693452	0.552234
KAT8	1.99624	0.0812576	1.00219
KCNA1	1.74722	0.263816	1.28667
KCNA4	-0.675249	0.946527	-0.453441
KCNC4	-0.725779	0.114054	-0.489739
KCND2	0.0946399	0.871318	0.0995882
KCND3	-0.907869	0.491736	-0.620538
KCNE1	2.14454	0.225685	1.57208
KCNH2	-0.0281901	0.496193	0.0113564
KCNH6	0.476946	0.300004	0.374208
KCNH7	-0.583743	0.972779	-0.387711
KCNJ1	1.66016	0.322775	1.22414
KCNJ11	2.57168	0.116043	1.8789
KCNJ12	-2.61434	0.0588524	-1.84634
KCNJ3	-0.466533	0.603831	-0.303516
KCNJ5	-0.141854	0.229919	-0.0702909
KCNJ6	0.599229	0.31705	0.462046
KCNJ8	0.235361	0.222993	0.200672
KCNK1	0.0998752	0.519346	0.103349
KCNK12	-0.0484728	0.667097	0.0306511
KCNK2	-1.38557	0.938412	-0.963685
KCNK3	1.52091	0.0139711	1.12411	hit
KCNK6	-0.0266887	0.672723	0.012435
KCNK9	0.664491	0.652239	0.508926
KCNMA1	-1.19078	0.0848428	-0.823762
KCNMB1	0.626919	0.850363	0.481937
KCNMB2	-1.51359	0.777819	-1.05564
KCNMB3	-0.399576	0.724976	-0.255419
KCNMB4	-0.026734	0.592935	0.0124025
KCNN1	-0.0251966	0.828291	0.0135068
KCNN2	-1.43757	0.0467104	-1.00103	hit
KCNN3	-0.528003	0.945903	-0.347671
KCNN4	1.43212	0.732638	1.06033
KCNQ1	-2.03492	0.934045	-1.43013
KCNQ2	1.83405	0.044338	1.34905	hit
KCNQ3	-1.00489	0.51982	-0.690233
KDELC1	0.0165327	0.848355	0.0615383
KDM4E	0.13151	0.774838	0.116169
KDM5D	-0.383514	0.585901	-0.243881
KDR	1.26089	0.135191	0.937334
KHK	-1.82591	0.651674	-1.27999
KIAA0020	-0.393918	0.298694	-0.133487
KIAA0196	-0.530701	0.376139	-0.198479
KIAA0226	0.0153605	0.734074	0.0609813
KIAA0319L	0.724176	0.493985	0.397773
KIAA0391	1.19122	0.017447	0.61969	hit
KIAA0430	-0.424225	0.790971	-0.147887
KIAA0947	0.652585	0.611373	0.363757
KIAA1244	-0.641341	0.259752	-0.251049
KIAA1407	-0.0544972	0.865928	0.0277886
KIAA1432	-0.593897	0.752895	-0.228506
KIAA1683	4.07443	0.0369815	1.98964	hit
KIAA1804	0.504641	0.393188	0.394102
KIAA1984	0.100605	0.614966	0.101485
KIAA2013	-0.759989	0.332418	-0.307424
KIDINS220	-0.129601	0.852823	-0.0614896
KIF12	0.165105	0.978365	0.132132
KIF13B	0.146853	0.33724	0.12346
KIF16B	-0.264598	0.847999	-0.07204
KIF17	-0.171727	0.72674	-0.0279128
KIF18B	-1.44533	0.646907	-0.633064
KIF19	-1.1211	0.257304	-0.479004
KIF1A	0.290757	0.577298	0.240464
KIF21A	1.12628	0.0122627	0.588832	hit
KIF21B	-0.335476	0.791639	-0.105718
KIF24	-1.36901	0.387914	-0.596798
KIF25	0.179316	0.184495	0.138884
KIF26A	-0.991999	0.337355	-0.417663
KIF26B	-0.719162	0.839915	-0.288025
KIF27	-1.0136	0.732825	-0.427927
KIF3B	-0.0483944	0.868848	-0.00315675
KIF5A	0.231891	0.643136	0.163865
KIF5B	-1.52574	0.984041	-1.06437
KIF6	-1.42258	0.0979077	-0.622255
KIF9	-0.709126	0.334682	-0.283257
KIFC2	0.313923	0.97418	0.202843
KIR3DL1	0.789874	0.231438	0.42899
KISS1	-0.263148	0.734699	-0.0713514
KIT	0.350361	0.915975	0.283279
KLC2	-0.437928	0.465121	-0.154397
KLC4	0.79857	0.055905	0.433121
KLK1	1.11294	0.0457659	0.831056	hit
KLK6	1.53678	0.631457	1.13551
KMO	0.0938331	0.988521	0.0982674
KPNA1	0.819236	0.0972001	0.442941
KPNA3	1.34887	0.160055	0.694596
KPNA4	-0.405266	0.237622	-0.138878
KPNB1	1.84001	0.123655	0.927959
KPTN	0.00730095	0.836026	0.0571518
KRT10	0.413812	0.291791	0.250304
KRT12	-0.55232	0.705652	-0.365138
KRT13	0.870067	0.0944104	0.467093
KRT14	1.18486	0.668305	0.616665
KRT15	1.88771	0.131405	0.950625
KRT16	-0.591565	0.0820398	-0.227398
KRT17	-0.600959	0.804473	-0.231861
KRT19	3.88596	0.406075	1.90008	hit
KRT2	0.990506	0.766792	0.524319
KRT20	-0.244581	0.438824	-0.0625291
KRT24	-0.882382	0.271867	-0.365579
KRT27	-0.587222	0.608467	-0.225334
KRT3	0.446642	0.89422	0.265903
KRT31	-0.884657	0.300049	-0.366659
KRT32	0.496047	0.81922	0.289378
KRT33B	-0.192955	0.345421	-0.0379993
KRT34	0.0435306	0.560269	0.0743663
KRT37	-1.22094	0.189206	-0.526442
KRT39	0.439711	0.0886235	0.26261
KRT4	1.18004	0.0192931	0.614375	hit
KRT6B	-0.572075	0.315583	-0.218137
KRT6C	-1.03532	0.075429	-0.438247
KRT7	0.612519	0.189006	0.471593
KRT71	-0.77599	0.0711151	-0.315027
[truncated: 8,522 more rows]
